# Supplementary material for: Crystal structure of aqua­{μ-N-[3-(di­methyl­amino)­prop­yl]-N′-2-(oxidophen­yl)oxamidato}(1,10-phen­anthroline-5,6-dione)dicopper(II) perchlorate hemihydrate
Source: Acta Crystallogr E Crystallogr Commun. 2015 May 23;71(Pt 6):667–70. doi: 10.1107/S2056989015009391 (PMC4459334; doi:10.1107/S2056989015009391)
Supplement: Supplementary file 1 [file e-71-00667-sup1.cif]

##############################################################################
#                                                                            #
# This CIF contains the data in a paper accepted for publication in          #
# Acta Crystallographica Section E. It conforms to the requirements of       #
# Notes for Authors for Acta Crystallographica Section E, and has been       #
# peer reviewed under the auspices of the IUCr Commission on Journals.       #
#                                                                            #
# Full details of the Crystallographic Information File format               #
# are given in the paper "The Crystallographic Information File (CIF):       #
# a New Standard Archive File for Crystallography" by S. R. Hall, F. H.      #
# Allen and I. D. Brown [Acta Cryst. (1991), A47, 655-685].                  #
#                                                                            #
# The current version of the core CIF dictionary is obtainable from          #
# ftp://ftp.iucr.org/pub/cif_core.dic.                                       #
#                                                                            #
# Software is freely available for graphical display of the structure(s)     #
# in this CIF. For information consult the CIF software page                 #
# http://www.iucr.org/resources/cif/software.                                #
#                                                                            #
# This file may be used for bona fide research purposes within the           #
# scientific community so long as proper attribution is given to the journal # 
# article from which it was obtained.                                        #
#                                                                            #
##############################################################################
data_I
_database_code_depnum_ccdc_archive 'CCDC 1401557'
_audit_creation_method     SHELXL-97
_chemical_name_systematic
;\
Aqua{\m-<i>N</i>-[3-(dimethylamino)propyl]-<i>N</i>'-2-(oxidophenyl)\
oxamidato}(1,10-phenanthroline-5,6-dione)dicopper(II) perchlorate hemihydrate
;
_chemical_name_common     ?
_chemical_formula_moiety     'Cu2 C25 H24 N5 O6 +, Cl O4 -, 0.5(H2 O)'
_chemical_formula_sum     'C25 H25 Cl Cu2 N5 O10.50'
_chemical_formula_iupac
                   '[Cu2 (C13 H16 N3 O3) (C12 H6 N2 O2) (H2 O1)] Cl O4, 0.5H2 O'
_chemical_formula_weight     726.033
_chemical_melting_point     ?
_shelx_space_group_comment
;
The symmetry employed for this shelxl refinement is uniquely defined
by the following loop, which should always be used as a source of
symmetry information in preference to the above space-group names.
They are only intended as comments.
;
_space_group_crystal_system     monoclinic
_space_group_name_H-M_alt     'P 21/c'
_space_group_name_Hall     '-P 2ybc'
loop_
    _symmetry_equiv_pos_as_xyz
    'x, y, z'
    '-x, y+1/2, -z+1/2'
    '-x, -y, -z'
    'x, -y-1/2, z-1/2'
_cell_length_a     11.7430(6)
_cell_length_b     17.3066(9)
_cell_length_c     14.1086(8)
_cell_angle_alpha     90.00
_cell_angle_beta     98.1540(10)
_cell_angle_gamma     90.00
_cell_volume     2838.3(3)
_cell_formula_units_Z     4
_cell_measurement_reflns_used     9065
_cell_measurement_theta_min     3.146
_cell_measurement_theta_max     27.406
_cell_measurement_temperature     296(2)
_exptl_crystal_description     prism
_exptl_crystal_colour     'dark blue'
_exptl_crystal_size_max     0.30
_exptl_crystal_size_mid     0.12
_exptl_crystal_size_min     0.06
_exptl_crystal_density_diffrn     1.699
_exptl_crystal_density_meas     ?
_exptl_crystal_density_method     ?
_exptl_crystal_F_000     1476
_exptl_absorpt_coefficient_mu     1.660
_exptl_absorpt_correction_type     multi-scan
_exptl_absorpt_process_details
;
(SADABS; Bruker, 2002)
;
_shelx_estimated_absorpt_T_min     0.787
_shelx_estimated_absorpt_T_max     0.905
_exptl_absorpt_correction_T_min     0.6358
_exptl_absorpt_correction_T_max     0.9070
_exptl_special_details     ?
_diffrn_ambient_temperature     296(2)
_diffrn_radiation_type     MoK\a
_diffrn_radiation_wavelength     0.71073
_diffrn_radiation_monochromator     graphite
_diffrn_measurement_device_type     'Bruker APEX area-detector'
_diffrn_measurement_method     '\f and \w scans'
_diffrn_detector_area_resol_mean     ?
_diffrn_reflns_number     21066
_diffrn_reflns_av_R_equivalents     0.0538
_diffrn_reflns_theta_min     3.16
_diffrn_reflns_theta_max     27.48
_diffrn_reflns_theta_full     27.48
_diffrn_measured_fraction_theta_max     0.989
_diffrn_measured_fraction_theta_full     0.989
_diffrn_reflns_limit_h_min     -14
_diffrn_reflns_limit_h_max     15
_diffrn_reflns_limit_k_min     -22
_diffrn_reflns_limit_k_max     22
_diffrn_reflns_limit_l_min     -15
_diffrn_reflns_limit_l_max     18
_refine_special_details
;
Refinement of <i>F</i>^2^ against ALL reflections. The weighted <i>R</i>-factor
<i>wR</i> and goodness of fit <i>S</i> are based on <i>F</i>^2^, conventional
<i>R</i>-factors <i>R</i> are based on <i>F</i>, with <i>F</i> set to zero for
negative <i>F</i>^2^. The threshold expression of <i>F</i>^2^ >
2\s(<i>F</i>^2^) is used only for calculating <i>R</i>-factors(gt) <i>etc</i>.
and is not relevant to the choice of reflections for refinement.
<i>R</i>-factors based on <i>F</i>^2^ are statistically about twice as large
as those based on <i>F</i>, and <i>R</i>- factors based on ALL data will be
even larger.
;
_reflns_number_total     6432
_reflns_number_gt     4831
_reflns_threshold_expression     I>2\s(I)
_refine_ls_structure_factor_coef     Fsqd
_refine_ls_matrix_type     full
_refine_ls_R_factor_all     0.0793
_refine_ls_R_factor_gt     0.0503
_refine_ls_wR_factor_gt     0.1021
_refine_ls_wR_factor_ref     0.1142
_refine_ls_goodness_of_fit_ref     1.048
_refine_ls_restrained_S_all     1.061
_refine_ls_number_reflns     6432
_refine_ls_number_parameters     478
_refine_ls_number_restraints     31
_refine_ls_hydrogen_treatment     constr
_refine_ls_weighting_scheme     calc
_refine_ls_weighting_details
         'calc w=1/[\s^2^(Fo^2^)+(0.0369P)^2^+7.4021P] where P=(Fo^2^+2Fc^2^)/3'
_atom_sites_solution_hydrogens     geom
_atom_sites_solution_primary     direct
_atom_sites_solution_secondary     difmap
_refine_ls_shift/su_max     0.000
_refine_ls_shift/su_mean     0.000
_refine_diff_density_max     0.761
_refine_diff_density_min     -0.475
_refine_ls_extinction_method     none
_refine_ls_extinction_coef     ?
loop_
    _atom_type_symbol
    _atom_type_description
    _atom_type_scat_dispersion_real
    _atom_type_scat_dispersion_imag
    _atom_type_scat_source
    'C' 'C' 0.0033 0.0016
                         'International Tables Vol C Tables 4.2.6.8 and 6.1.1.4'
    'H' 'H' 0.0000 0.0000
                         'International Tables Vol C Tables 4.2.6.8 and 6.1.1.4'
    'N' 'N' 0.0061 0.0033
                         'International Tables Vol C Tables 4.2.6.8 and 6.1.1.4'
    'O' 'O' 0.0106 0.0060
                         'International Tables Vol C Tables 4.2.6.8 and 6.1.1.4'
    'Cl' 'Cl' 0.1484 0.1585
                         'International Tables Vol C Tables 4.2.6.8 and 6.1.1.4'
    'Cu' 'Cu' 0.3201 1.2651
                         'International Tables Vol C Tables 4.2.6.8 and 6.1.1.4'
_computing_data_collection
;
SMART (Bruker, 2002)
;
_computing_cell_refinement
;
SAINT (Bruker, 2002)
;
_computing_data_reduction
;
SAINT (Bruker, 2002)
;
_computing_structure_solution
;
SHELXS97 (Sheldrick, 2008)
;
_computing_structure_refinement
;
SHELXL97 (Sheldrick, 2008)
;
_computing_molecular_graphics
;
XP in SHELXTL (Sheldrick, 2008)
;
_computing_publication_material
;
WinGX (Farrugia, 2012)
;
loop_
    _atom_site_type_symbol
    _atom_site_label
    _atom_site_fract_x
    _atom_site_fract_y
    _atom_site_fract_z
    _atom_site_U_iso_or_equiv
    _atom_site_adp_type
    _atom_site_calc_flag
    _atom_site_refinement_flags
    _atom_site_occupancy
    _atom_site_symmetry_multiplicity
    _atom_site_disorder_assembly
    _atom_site_disorder_group
    Cu Cu1 0.48982(4) 0.62884(2) 0.02261(3) 0.01855(12) Uani d . 1 1 A .
    Cu Cu2 0.15568(4) 0.46352(3) 0.12248(3) 0.01949(12) Uani d . 1 1 . .
    O O1 0.5443(2) 0.62076(14) -0.10126(18) 0.0201(5) Uani d . 1 1 . .
    O O2 0.2204(2) 0.48428(14) 0.00502(19) 0.0202(5) Uani d . 1 1 . .
    O O3 0.2675(2) 0.53779(14) 0.18328(19) 0.0216(6) Uani d . 1 1 . .
    O O4 0.2568(2) 0.35877(15) 0.1685(2) 0.0260(6) Uani d . 1 1 . .
    H H4A 0.3245 0.3523 0.1580 0.07(2) Uiso d R 1 1 . .
    H H4B 0.2148 0.3146 0.1550 0.052(16) Uiso d R 1 1 . .
    O O5 -0.3086(2) 0.27160(16) 0.1260(2) 0.0326(7) Uani d . 1 1 . .
    O O6 -0.2449(3) 0.30625(18) 0.3165(2) 0.0376(8) Uani d . 1 1 . .
    N N1 0.3763(2) 0.55502(16) -0.0332(2) 0.0174(6) Uani d . 1 1 . .
    N N2 0.4133(3) 0.61345(17) 0.1376(2) 0.0191(6) Uani d . 1 1 A .
    N N3 0.5927(3) 0.71698(18) 0.0732(2) 0.0255(7) Uani d D 1 1 . .
    N N4 0.0213(2) 0.40632(17) 0.0548(2) 0.0176(6) Uani d . 1 1 . .
    N N5 0.0705(3) 0.45017(19) 0.2338(2) 0.0254(7) Uani d . 1 1 . .
    C C1 0.4728(3) 0.5781(2) -0.1637(3) 0.0193(8) Uani d . 1 1 . .
    C C2 0.3778(3) 0.54062(19) -0.1310(3) 0.0176(7) Uani d . 1 1 . .
    C C3 0.2998(3) 0.4979(2) -0.1929(3) 0.0214(8) Uani d . 1 1 . .
    H H3 0.2375 0.4744 -0.1706 0.026 Uiso calc R 1 1 . .
    C C4 0.3151(4) 0.4902(2) -0.2881(3) 0.0270(9) Uani d . 1 1 . .
    H H4 0.2625 0.4623 -0.3303 0.032 Uiso calc R 1 1 . .
    C C5 0.4095(4) 0.5246(2) -0.3199(3) 0.0286(9) Uani d . 1 1 . .
    H H5 0.4205 0.5186 -0.3835 0.034 Uiso calc R 1 1 . .
    C C6 0.4876(3) 0.5676(2) -0.2587(3) 0.0249(9) Uani d . 1 1 . .
    H H6 0.5506 0.5897 -0.2815 0.030 Uiso calc R 1 1 . .
    C C7 0.3069(3) 0.52992(19) 0.0233(3) 0.0170(7) Uani d . 1 1 . .
    C C8 0.3321(3) 0.56215(19) 0.1238(3) 0.0178(7) Uani d . 1 1 . .
    C C9 0.4368(3) 0.6507(2) 0.2314(3) 0.0253(9) Uani d . 1 1 . .
    H H9A 0.4864 0.6178 0.2751 0.030 Uiso calc PR 0.561(11) 1 A 1
    H H9B 0.3653 0.6579 0.2573 0.030 Uiso calc PR 0.561(11) 1 A 1
    H H9C 0.3716 0.6824 0.2419 0.030 Uiso d PR 0.439(11) 1 A 2
    H H9D 0.4476 0.6116 0.2811 0.030 Uiso d PR 0.439(11) 1 A 2
    C C10A 0.4950(7) 0.7291(5) 0.2231(6) 0.0207(19) Uani d PD 0.561(11) 1 A 1
    H H10A 0.4427 0.7629 0.1829 0.025 Uiso calc PR 0.561(11) 1 A 1
    H H10B 0.5105 0.7525 0.2861 0.025 Uiso calc PR 0.561(11) 1 A 1
    C C11A 0.6069(6) 0.7230(5) 0.1811(4) 0.0213(19) Uani d PD 0.561(11) 1 A 1
    H H11A 0.6536 0.7680 0.2007 0.026 Uiso calc PR 0.561(11) 1 A 1
    H H11B 0.6485 0.6778 0.2082 0.026 Uiso calc PR 0.561(11) 1 A 1
    C C12A 0.5468(14) 0.7891(6) 0.0286(10) 0.046(4) Uani d PD 0.561(11) 1 A 1
    H H12A 0.5380 0.7839 -0.0398 0.069 Uiso calc PR 0.561(11) 1 A 1
    H H12B 0.5990 0.8306 0.0483 0.069 Uiso calc PR 0.561(11) 1 A 1
    H H12C 0.4734 0.7999 0.0482 0.069 Uiso calc PR 0.561(11) 1 A 1
    C C13A 0.7114(8) 0.7022(15) 0.0540(12) 0.043(5) Uani d PDU 0.561(11) 1 A 1
    H H13A 0.7615 0.7421 0.0830 0.065 Uiso calc PR 0.561(11) 1 A 1
    H H13B 0.7128 0.7020 -0.0139 0.065 Uiso calc PR 0.561(11) 1 A 1
    H H13C 0.7370 0.6530 0.0803 0.065 Uiso calc PR 0.561(11) 1 A 1
    C C10B 0.5434(12) 0.6994(6) 0.2379(7) 0.032(3) Uani d PD 0.439(11) 1 A 2
    H H10C 0.6093 0.6651 0.2436 0.038 Uiso calc PR 0.439(11) 1 A 2
    H H10D 0.5493 0.7294 0.2965 0.038 Uiso calc PR 0.439(11) 1 A 2
    C C11B 0.5519(11) 0.7548(5) 0.1554(8) 0.036(3) Uani d PD 0.439(11) 1 A 2
    H H11C 0.4768 0.7773 0.1348 0.043 Uiso calc PR 0.439(11) 1 A 2
    H H11D 0.6041 0.7965 0.1778 0.043 Uiso calc PR 0.439(11) 1 A 2
    C C12B 0.5760(13) 0.7781(7) -0.0015(9) 0.038(4) Uani d PD 0.439(11) 1 A 2
    H H12D 0.6208 0.8228 0.0204 0.057 Uiso calc PR 0.439(11) 1 A 2
    H H12E 0.4962 0.7920 -0.0139 0.057 Uiso calc PR 0.439(11) 1 A 2
    H H12F 0.6005 0.7591 -0.0593 0.057 Uiso calc PR 0.439(11) 1 A 2
    C C13B 0.7162(10) 0.6988(17) 0.0870(15) 0.035(5) Uani d PDU 0.439(11) 1 A 2
    H H13D 0.7595 0.7447 0.1058 0.053 Uiso calc PR 0.439(11) 1 A 2
    H H13E 0.7375 0.6796 0.0281 0.053 Uiso calc PR 0.439(11) 1 A 2
    H H13F 0.7323 0.6603 0.1360 0.053 Uiso calc PR 0.439(11) 1 A 2
    C C14 0.0027(3) 0.3843(2) -0.0364(3) 0.0206(8) Uani d . 1 1 . .
    H H14 0.0530 0.4014 -0.0773 0.025 Uiso calc R 1 1 . .
    C C15 -0.0881(3) 0.3370(2) -0.0734(3) 0.0231(8) Uani d . 1 1 . .
    H H15 -0.0984 0.3228 -0.1376 0.028 Uiso calc R 1 1 . .
    C C16 -0.1632(3) 0.3114(2) -0.0128(3) 0.0227(8) Uani d . 1 1 . .
    H H16 -0.2245 0.2792 -0.0355 0.027 Uiso calc R 1 1 . .
    C C17 -0.1456(3) 0.3344(2) 0.0822(3) 0.0183(7) Uani d . 1 1 . .
    C C18 -0.2225(3) 0.3083(2) 0.1514(3) 0.0234(8) Uani d . 1 1 . .
    C C19 -0.1890(3) 0.3309(2) 0.2573(3) 0.0287(9) Uani d . 1 1 . .
    C C20 -0.0860(3) 0.3801(2) 0.2846(3) 0.0251(8) Uani d . 1 1 . .
    C C21 -0.0471(4) 0.4002(3) 0.3791(3) 0.0375(11) Uani d . 1 1 . .
    H H21 -0.0859 0.3833 0.4283 0.045 Uiso calc R 1 1 . .
    C C22 0.0503(4) 0.4458(3) 0.3987(3) 0.0455(13) Uani d . 1 1 . .
    H H22 0.0783 0.4595 0.4614 0.055 Uiso calc R 1 1 . .
    C C23 0.1057(4) 0.4706(3) 0.3236(3) 0.0387(11) Uani d . 1 1 . .
    H H23 0.1695 0.5027 0.3368 0.046 Uiso calc R 1 1 . .
    C C24 -0.0232(3) 0.4052(2) 0.2139(3) 0.0210(8) Uani d . 1 1 . .
    C C25 -0.0521(3) 0.3817(2) 0.1138(3) 0.0170(7) Uani d . 1 1 . .
    Cl Cl1 0.04798(9) 0.17375(5) 0.17883(7) 0.0275(2) Uani d D 1 1 . .
    O O8 0.0854(3) 0.1132(2) 0.2436(3) 0.0567(10) Uani d D 1 1 B .
    O O9A 0.0082(6) 0.2341(3) 0.2331(4) 0.054(2) Uani d P 0.646(8) 1 B 3
    O O10A -0.0380(7) 0.1519(4) 0.1034(4) 0.060(2) Uani d PU 0.646(8) 1 B 3
    O O11A 0.1412(6) 0.2040(4) 0.1353(5) 0.073(2) Uani d PDU 0.646(8) 1 B 3
    O O9B 0.0505(16) 0.1419(9) 0.0878(5) 0.112(6) Uani d PDU 0.354(8) 1 B 4
    O O10B 0.1088(10) 0.2417(4) 0.1984(12) 0.094(6) Uani d PDU 0.354(8) 1 B 4
    O O11B -0.0679(5) 0.1910(5) 0.1922(7) 0.037(3) Uani d PD 0.354(8) 1 B 4
    O O7A 0.3514(15) 0.5296(11) 0.4141(15) 0.056(7) Uani d P 0.207(10) 1 C 5
    H H7A 0.3589 0.5251 0.3546 0.084 Uiso d PR 0.207(10) 1 C 5
    H H7B 0.4122 0.5110 0.4473 0.084 Uiso d PR 0.207(10) 1 C 5
    O O7B 0.282(2) 0.5932(11) 0.4515(15) 0.146(13) Uani d P 0.293(10) 1 C 6
    H H7C 0.2845 0.5848 0.5119 0.219 Uiso d PR 0.293(10) 1 C 6
    H H7D 0.2685 0.6416 0.4416 0.219 Uiso d PR 0.293(10) 1 C 6
loop_
    _atom_site_aniso_label
    _atom_site_aniso_U_11
    _atom_site_aniso_U_22
    _atom_site_aniso_U_33
    _atom_site_aniso_U_12
    _atom_site_aniso_U_13
    _atom_site_aniso_U_23
    Cu1 0.0132(2) 0.0162(2) 0.0274(3) -0.00272(17) 0.00678(18) -0.00401(18)
    Cu2 0.0134(2) 0.0205(2) 0.0258(3) -0.00197(18) 0.00698(18) -0.00077(19)
    O1 0.0139(12) 0.0220(13) 0.0252(14) -0.0045(10) 0.0057(11) -0.0014(11)
    O2 0.0151(12) 0.0197(12) 0.0263(14) -0.0049(10) 0.0053(11) -0.0003(11)
    O3 0.0186(13) 0.0209(12) 0.0270(15) -0.0024(11) 0.0091(11) -0.0006(11)
    O4 0.0175(14) 0.0236(14) 0.0387(17) 0.0015(11) 0.0103(12) 0.0083(12)
    O5 0.0260(16) 0.0291(15) 0.0463(19) -0.0087(13) 0.0173(14) 0.0000(14)
    O6 0.0327(17) 0.0443(18) 0.0399(18) -0.0003(14) 0.0185(15) 0.0153(15)
    N1 0.0135(14) 0.0147(14) 0.0245(17) 0.0001(12) 0.0041(13) -0.0010(12)
    N2 0.0159(15) 0.0180(15) 0.0235(17) 0.0007(12) 0.0028(13) -0.0013(13)
    N3 0.0198(17) 0.0250(16) 0.0334(19) -0.0058(14) 0.0091(15) -0.0092(15)
    N4 0.0117(14) 0.0198(15) 0.0220(17) 0.0017(12) 0.0046(12) 0.0032(13)
    N5 0.0196(16) 0.0308(17) 0.0268(19) 0.0016(14) 0.0061(14) -0.0042(15)
    C1 0.0145(17) 0.0147(16) 0.029(2) 0.0046(14) 0.0047(15) 0.0007(15)
    C2 0.0123(16) 0.0141(16) 0.026(2) 0.0015(14) 0.0026(15) -0.0002(15)
    C3 0.0178(18) 0.0181(17) 0.028(2) -0.0005(15) 0.0038(16) -0.0008(15)
    C4 0.024(2) 0.0250(19) 0.031(2) -0.0017(17) 0.0011(17) -0.0070(17)
    C5 0.030(2) 0.030(2) 0.028(2) -0.0003(18) 0.0109(18) -0.0026(18)
    C6 0.0203(19) 0.0229(18) 0.033(2) 0.0003(16) 0.0096(17) 0.0025(17)
    C7 0.0112(16) 0.0127(15) 0.027(2) 0.0016(13) 0.0026(14) 0.0017(14)
    C8 0.0140(17) 0.0151(16) 0.025(2) 0.0023(14) 0.0053(15) 0.0000(14)
    C9 0.024(2) 0.0260(19) 0.027(2) -0.0045(16) 0.0062(17) -0.0065(16)
    C10A 0.020(4) 0.020(4) 0.023(4) -0.002(3) 0.005(3) -0.010(3)
    C11A 0.018(4) 0.018(4) 0.030(4) 0.000(3) 0.007(3) -0.009(3)
    C12A 0.067(10) 0.018(5) 0.050(7) -0.001(5) 0.001(6) 0.000(5)
    C13A 0.021(5) 0.060(8) 0.052(11) -0.024(5) 0.013(5) -0.036(9)
    C10B 0.033(7) 0.031(6) 0.031(6) -0.002(5) 0.004(5) -0.006(5)
    C11B 0.035(7) 0.014(5) 0.063(8) -0.002(5) 0.019(6) -0.016(5)
    C12B 0.019(7) 0.012(5) 0.075(12) 0.002(4) -0.022(7) -0.015(6)
    C13B 0.028(6) 0.036(6) 0.039(12) 0.001(5) -0.006(5) -0.017(9)
    C14 0.0168(18) 0.0226(18) 0.024(2) 0.0008(15) 0.0068(15) 0.0026(15)
    C15 0.023(2) 0.0248(19) 0.022(2) 0.0029(16) 0.0036(16) 0.0012(16)
    C16 0.0124(17) 0.0209(18) 0.034(2) 0.0026(15) 0.0019(16) 0.0039(16)
    C17 0.0129(17) 0.0174(16) 0.025(2) 0.0002(14) 0.0043(15) 0.0030(15)
    C18 0.0176(19) 0.0184(17) 0.037(2) 0.0048(15) 0.0111(17) 0.0071(16)
    C19 0.025(2) 0.030(2) 0.034(2) 0.0055(17) 0.0153(18) 0.0113(18)
    C20 0.0212(19) 0.029(2) 0.026(2) 0.0060(17) 0.0095(16) 0.0049(17)
    C21 0.031(2) 0.059(3) 0.025(2) 0.008(2) 0.0125(19) 0.002(2)
    C22 0.032(3) 0.079(4) 0.026(2) -0.001(3) 0.008(2) -0.013(2)
    C23 0.027(2) 0.058(3) 0.032(3) -0.004(2) 0.0057(19) -0.013(2)
    C24 0.0140(17) 0.0241(18) 0.026(2) 0.0037(15) 0.0046(15) 0.0021(16)
    C25 0.0116(16) 0.0181(17) 0.0220(19) 0.0047(14) 0.0049(14) 0.0021(14)
    Cl1 0.0283(5) 0.0253(5) 0.0290(5) 0.0042(4) 0.0048(4) 0.0013(4)
    O8 0.050(2) 0.053(2) 0.067(3) 0.0233(19) 0.0091(19) 0.026(2)
    O9A 0.087(6) 0.042(3) 0.035(3) 0.027(4) 0.018(3) -0.001(3)
    O10A 0.075(5) 0.063(4) 0.037(4) -0.009(4) -0.015(3) 0.002(3)
    O11A 0.089(5) 0.066(4) 0.076(5) -0.040(4) 0.056(4) -0.018(4)
    O9B 0.111(13) 0.175(15) 0.048(8) 0.063(11) 0.006(8) -0.056(9)
    O10B 0.049(7) 0.038(6) 0.196(16) -0.019(6) 0.024(9) 0.008(9)
    O11B 0.016(4) 0.043(6) 0.051(6) 0.009(4) 0.001(4) 0.016(5)
    O7A 0.043(11) 0.056(13) 0.073(14) 0.001(9) 0.022(9) 0.000(10)
    O7B 0.27(3) 0.065(13) 0.096(16) -0.036(17) -0.008(18) 0.009(11)
_geom_special_details
;
 All s.u.'s (except the s.u. in the dihedral angle between two l.s. planes)
 are estimated using the full covariance matrix.  The cell s.u.'s are taken
 into account individually in the estimation of s.u.'s in distances, angles
 and torsion angles; correlations between s.u.'s in cell parameters are only
 used when they are defined by crystal symmetry.  An approximate (isotropic)
 treatment of cell s.u.'s is used for estimating s.u.'s involving l.s. planes.
;
loop_
    _geom_bond_atom_site_label_1
    _geom_bond_atom_site_label_2
    _geom_bond_site_symmetry_2
    _geom_bond_distance
    _geom_bond_publ_flag
    Cu1 O1 . 1.950(3) y
    Cu1 N1 . 1.932(3) y
    Cu1 N2 . 1.982(3) y
    Cu1 N3 . 2.013(3) y
    Cu2 O2 . 1.952(3) y
    Cu2 O3 . 1.947(3) y
    Cu2 O4 . 2.213(3) y
    Cu2 N4 . 1.989(3) y
    Cu2 N5 . 1.991(3) y
    O1 C1 . 1.347(4) ?
    O2 C7 . 1.284(4) ?
    O3 C8 . 1.280(4) ?
    O4 H4A . 0.8374 ?
    O4 H4B . 0.9146 ?
    O5 C18 . 1.205(5) ?
    O6 C19 . 1.211(5) ?
    N1 C7 . 1.293(4) ?
    N1 C2 . 1.405(5) ?
    N2 C8 . 1.297(4) ?
    N2 C9 . 1.463(5) ?
    N3 C12A . 1.465(8) ?
    N3 C13B . 1.470(9) ?
    N3 C11B . 1.470(10) ?
    N3 C13A . 1.480(8) ?
    N3 C12B . 1.487(9) ?
    N3 C11A . 1.511(6) ?
    N4 C14 . 1.331(5) ?
    N4 C25 . 1.349(4) ?
    N5 C23 . 1.324(5) ?
    N5 C24 . 1.345(5) ?
    C1 C6 . 1.388(5) ?
    C1 C2 . 1.423(5) ?
    C2 C3 . 1.386(5) ?
    C3 C4 . 1.387(6) ?
    C3 H3 . 0.9300 ?
    C4 C5 . 1.388(5) ?
    C4 H4 . 0.9300 ?
    C5 C6 . 1.385(6) ?
    C5 H5 . 0.9300 ?
    C6 H6 . 0.9300 ?
    C7 C8 . 1.513(5) ?
    C9 C10B . 1.501(11) ?
    C9 C10A . 1.532(8) ?
    C9 H9A . 0.9700 ?
    C9 H9B . 0.9700 ?
    C9 H9C . 0.9700 ?
    C9 H9D . 0.9700 ?
    C10A C11A . 1.519(7) ?
    C10A H10A . 0.9700 ?
    C10A H10B . 0.9700 ?
    C11A H11A . 0.9700 ?
    C11A H11B . 0.9700 ?
    C12A H12A . 0.9600 ?
    C12A H12B . 0.9600 ?
    C12A H12C . 0.9600 ?
    C13A H13A . 0.9600 ?
    C13A H13B . 0.9600 ?
    C13A H13C . 0.9600 ?
    C10B C11B . 1.522(9) ?
    C10B H10C . 0.9700 ?
    C10B H10D . 0.9700 ?
    C11B H11C . 0.9700 ?
    C11B H11D . 0.9700 ?
    C12B H12D . 0.9600 ?
    C12B H12E . 0.9600 ?
    C12B H12F . 0.9600 ?
    C13B H13D . 0.9600 ?
    C13B H13E . 0.9600 ?
    C13B H13F . 0.9600 ?
    C14 C15 . 1.385(5) ?
    C14 H14 . 0.9300 ?
    C15 C16 . 1.386(5) ?
    C15 H15 . 0.9300 ?
    C16 C17 . 1.386(5) ?
    C16 H16 . 0.9300 ?
    C17 C25 . 1.390(5) ?
    C17 C18 . 1.491(5) ?
    C18 C19 . 1.541(6) ?
    C19 C20 . 1.484(6) ?
    C20 C21 . 1.391(6) ?
    C20 C24 . 1.391(5) ?
    C21 C22 . 1.384(7) ?
    C21 H21 . 0.9300 ?
    C22 C23 . 1.388(6) ?
    C22 H22 . 0.9300 ?
    C23 H23 . 0.9300 ?
    C24 C25 . 1.463(5) ?
    Cl1 O10B . 1.383(5) ?
    Cl1 O9B . 1.401(5) ?
    Cl1 O10A . 1.411(6) ?
    Cl1 O9A . 1.413(5) ?
    Cl1 O8 . 1.419(3) ?
    Cl1 O11A . 1.429(4) ?
    Cl1 O11B . 1.432(5) ?
    O7A H7A . 0.8596 ?
    O7A H7B . 0.8602 ?
    O7B H7C . 0.8602 ?
    O7B H7D . 0.8603 ?
loop_
    _geom_angle_atom_site_label_1
    _geom_angle_atom_site_label_2
    _geom_angle_atom_site_label_3
    _geom_angle_site_symmetry_1
    _geom_angle_site_symmetry_3
    _geom_angle
    _geom_angle_publ_flag
    O1 Cu1 N1 . . 83.25(11) .
    O1 Cu1 N2 . . 165.77(11) .
    O1 Cu1 N3 . . 96.65(11) .
    N1 Cu1 N2 . . 83.00(13) .
    N1 Cu1 N3 . . 172.12(13) .
    N2 Cu1 N3 . . 97.48(13) .
    O2 Cu2 O3 . . 86.16(10) .
    O2 Cu2 N4 . . 93.58(11) .
    O2 Cu2 N5 . . 172.09(12) .
    O3 Cu2 N4 . . 168.40(11) .
    O3 Cu2 N5 . . 96.42(12) .
    N4 Cu2 N5 . . 82.38(13) .
    O4 Cu2 O2 . . 98.20(10) .
    O4 Cu2 O3 . . 96.39(11) .
    O4 Cu2 N4 . . 95.12(11) .
    O4 Cu2 N5 . . 88.97(12) .
    C1 O1 Cu1 . . 111.8(2) ?
    C7 O2 Cu2 . . 109.6(2) ?
    C8 O3 Cu2 . . 110.7(2) ?
    Cu2 O4 H4A . . 122.8 ?
    Cu2 O4 H4B . . 111.8 ?
    H4A O4 H4B . . 110.4 ?
    C7 N1 C2 . . 130.0(3) ?
    C7 N1 Cu1 . . 115.4(3) ?
    C2 N1 Cu1 . . 114.4(2) ?
    C8 N2 C9 . . 118.6(3) ?
    C8 N2 Cu1 . . 112.2(2) ?
    C9 N2 Cu1 . . 129.2(2) ?
    C13B N3 C11B . . 114.7(10) ?
    C12A N3 C13A . . 111.5(11) ?
    C13B N3 C12B . . 105.8(12) ?
    C11B N3 C12B . . 102.6(7) ?
    C12A N3 C11A . . 110.8(6) ?
    C13A N3 C11A . . 103.0(7) ?
    C12A N3 Cu1 . . 109.1(7) ?
    C13B N3 Cu1 . . 114.6(12) ?
    C11B N3 Cu1 . . 111.8(4) ?
    C13A N3 Cu1 . . 109.7(9) ?
    C12B N3 Cu1 . . 106.0(6) ?
    C11A N3 Cu1 . . 112.6(3) ?
    C14 N4 C25 . . 118.3(3) ?
    C14 N4 Cu2 . . 128.1(2) ?
    C25 N4 Cu2 . . 113.2(2) ?
    C23 N5 C24 . . 119.3(4) ?
    C23 N5 Cu2 . . 126.9(3) ?
    C24 N5 Cu2 . . 113.0(3) ?
    O1 C1 C6 . . 123.5(3) ?
    O1 C1 C2 . . 118.8(3) ?
    C6 C1 C2 . . 117.6(3) ?
    C3 C2 N1 . . 127.9(3) ?
    C3 C2 C1 . . 121.2(3) ?
    N1 C2 C1 . . 110.9(3) ?
    C2 C3 C4 . . 119.8(3) ?
    C2 C3 H3 . . 120.1 ?
    C4 C3 H3 . . 120.1 ?
    C3 C4 C5 . . 119.4(4) ?
    C3 C4 H4 . . 120.3 ?
    C5 C4 H4 . . 120.3 ?
    C6 C5 C4 . . 121.2(4) ?
    C6 C5 H5 . . 119.4 ?
    C4 C5 H5 . . 119.4 ?
    C5 C6 C1 . . 120.7(4) ?
    C5 C6 H6 . . 119.7 ?
    C1 C6 H6 . . 119.7 ?
    O2 C7 N1 . . 129.3(4) ?
    O2 C7 C8 . . 117.3(3) ?
    N1 C7 C8 . . 113.4(3) ?
    O3 C8 N2 . . 128.1(3) ?
    O3 C8 C7 . . 116.0(3) ?
    N2 C8 C7 . . 115.8(3) ?
    N2 C9 C10B . . 110.6(5) ?
    N2 C9 C10A . . 110.5(4) ?
    N2 C9 H9A . . 109.6 ?
    C10A C9 H9A . . 109.6 ?
    N2 C9 H9B . . 109.6 ?
    C10A C9 H9B . . 109.6 ?
    H9A C9 H9B . . 108.1 ?
    N2 C9 H9C . . 109.6 ?
    C10B C9 H9C . . 109.9 ?
    N2 C9 H9D . . 109.6 ?
    C10B C9 H9D . . 109.0 ?
    H9C C9 H9D . . 108.1 ?
    C11A C10A C9 . . 112.8(6) ?
    C11A C10A H10A . . 109.0 ?
    C9 C10A H10A . . 109.0 ?
    C11A C10A H10B . . 109.0 ?
    C9 C10A H10B . . 109.0 ?
    H10A C10A H10B . . 107.8 ?
    N3 C11A C10A . . 114.8(6) ?
    N3 C11A H11A . . 108.6 ?
    C10A C11A H11A . . 108.6 ?
    N3 C11A H11B . . 108.6 ?
    C10A C11A H11B . . 108.6 ?
    H11A C11A H11B . . 107.6 ?
    N3 C12A H12A . . 109.5 ?
    N3 C12A H12B . . 109.5 ?
    N3 C12A H12C . . 109.5 ?
    N3 C13A H13A . . 109.5 ?
    N3 C13A H13B . . 109.5 ?
    N3 C13A H13C . . 109.5 ?
    C9 C10B C11B . . 116.9(9) ?
    C9 C10B H10C . . 108.1 ?
    C11B C10B H10C . . 108.1 ?
    C9 C10B H10D . . 108.1 ?
    C11B C10B H10D . . 108.1 ?
    H10C C10B H10D . . 107.3 ?
    N3 C11B C10B . . 112.7(9) ?
    N3 C11B H11C . . 109.0 ?
    C10B C11B H11C . . 109.0 ?
    N3 C11B H11D . . 109.0 ?
    C10B C11B H11D . . 109.0 ?
    H11C C11B H11D . . 107.8 ?
    N3 C12B H12D . . 109.5 ?
    N3 C12B H12E . . 109.5 ?
    H12D C12B H12E . . 109.5 ?
    N3 C12B H12F . . 109.5 ?
    H12D C12B H12F . . 109.5 ?
    H12E C12B H12F . . 109.5 ?
    N3 C13B H13D . . 109.5 ?
    N3 C13B H13E . . 109.5 ?
    H13D C13B H13E . . 109.5 ?
    N3 C13B H13F . . 109.5 ?
    H13D C13B H13F . . 109.5 ?
    H13E C13B H13F . . 109.5 ?
    N4 C14 C15 . . 123.0(3) ?
    N4 C14 H14 . . 118.5 ?
    C15 C14 H14 . . 118.5 ?
    C14 C15 C16 . . 118.7(4) ?
    C14 C15 H15 . . 120.6 ?
    C16 C15 H15 . . 120.6 ?
    C17 C16 C15 . . 118.9(4) ?
    C17 C16 H16 . . 120.6 ?
    C15 C16 H16 . . 120.6 ?
    C16 C17 C25 . . 118.8(3) ?
    C16 C17 C18 . . 121.7(3) ?
    C25 C17 C18 . . 119.5(3) ?
    O5 C18 C17 . . 121.8(4) ?
    O5 C18 C19 . . 120.6(3) ?
    C17 C18 C19 . . 117.6(3) ?
    O6 C19 C20 . . 121.7(4) ?
    O6 C19 C18 . . 119.4(4) ?
    C20 C19 C18 . . 118.9(3) ?
    C21 C20 C24 . . 118.3(4) ?
    C21 C20 C19 . . 122.5(4) ?
    C24 C20 C19 . . 119.2(4) ?
    C22 C21 C20 . . 118.9(4) ?
    C22 C21 H21 . . 120.5 ?
    C20 C21 H21 . . 120.5 ?
    C21 C22 C23 . . 119.2(4) ?
    C21 C22 H22 . . 120.4 ?
    C23 C22 H22 . . 120.4 ?
    N5 C23 C22 . . 122.1(4) ?
    N5 C23 H23 . . 119.0 ?
    C22 C23 H23 . . 119.0 ?
    N5 C24 C20 . . 122.1(4) ?
    N5 C24 C25 . . 115.7(3) ?
    C20 C24 C25 . . 122.1(3) ?
    N4 C25 C17 . . 122.2(3) ?
    N4 C25 C24 . . 115.2(3) ?
    C17 C25 C24 . . 122.5(3) ?
    O10B Cl1 O9B . . 116.1(10) ?
    O10A Cl1 O9A . . 110.6(4) ?
    O10B Cl1 O8 . . 113.3(6) ?
    O9B Cl1 O8 . . 104.8(5) ?
    O10A Cl1 O8 . . 114.2(3) ?
    O9A Cl1 O8 . . 107.0(3) ?
    O10A Cl1 O11A . . 106.5(4) ?
    O9A Cl1 O11A . . 107.2(4) ?
    O8 Cl1 O11A . . 111.2(4) ?
    O10B Cl1 O11B . . 105.7(7) ?
    O9B Cl1 O11B . . 110.3(8) ?
    O8 Cl1 O11B . . 106.4(4) ?
    H7A O7A H7B . . 107.8 ?
    H7C O7B H7D . . 107.8 ?
loop_
    _geom_torsion_atom_site_label_1
    _geom_torsion_atom_site_label_2
    _geom_torsion_atom_site_label_3
    _geom_torsion_atom_site_label_4
    _geom_torsion_site_symmetry_1
    _geom_torsion_site_symmetry_2
    _geom_torsion_site_symmetry_3
    _geom_torsion_site_symmetry_4
    _geom_torsion
    _geom_torsion_publ_flag
    N1 Cu1 O1 C1 . . . . 7.0(2) ?
    N2 Cu1 O1 C1 . . . . 22.0(6) ?
    N3 Cu1 O1 C1 . . . . -165.1(2) ?
    O3 Cu2 O2 C7 . . . . 4.6(2) ?
    N4 Cu2 O2 C7 . . . . 173.0(2) ?
    O4 Cu2 O2 C7 . . . . -91.3(2) ?
    O2 Cu2 O3 C8 . . . . -2.9(2) ?
    N4 Cu2 O3 C8 . . . . -92.0(6) ?
    N5 Cu2 O3 C8 . . . . -175.4(2) ?
    O4 Cu2 O3 C8 . . . . 94.9(2) ?
    O1 Cu1 N1 C7 . . . . 176.1(3) ?
    N2 Cu1 N1 C7 . . . . -0.2(3) ?
    O1 Cu1 N1 C2 . . . . -7.7(2) ?
    N2 Cu1 N1 C2 . . . . 176.0(2) ?
    N1 Cu1 N2 C8 . . . . 2.7(2) ?
    O1 Cu1 N2 C8 . . . . -12.3(6) ?
    N3 Cu1 N2 C8 . . . . 174.8(2) ?
    N1 Cu1 N2 C9 . . . . -177.8(3) ?
    O1 Cu1 N2 C9 . . . . 167.2(4) ?
    N3 Cu1 N2 C9 . . . . -5.7(3) ?
    O1 Cu1 N3 C12A . . . . 76.8(6) ?
    N2 Cu1 N3 C12A . . . . -105.0(6) ?
    O1 Cu1 N3 C13B . . . . -64.5(10) ?
    N2 Cu1 N3 C13B . . . . 113.8(10) ?
    O1 Cu1 N3 C11B . . . . 162.9(5) ?
    N2 Cu1 N3 C11B . . . . -18.9(6) ?
    O1 Cu1 N3 C13A . . . . -45.6(9) ?
    N2 Cu1 N3 C13A . . . . 132.6(9) ?
    O1 Cu1 N3 C12B . . . . 51.8(6) ?
    N2 Cu1 N3 C12B . . . . -129.9(6) ?
    O1 Cu1 N3 C11A . . . . -159.7(4) ?
    N2 Cu1 N3 C11A . . . . 18.6(4) ?
    O3 Cu2 N4 C14 . . . . 96.8(6) ?
    O2 Cu2 N4 C14 . . . . 8.5(3) ?
    N5 Cu2 N4 C14 . . . . -178.4(3) ?
    O4 Cu2 N4 C14 . . . . -90.1(3) ?
    O3 Cu2 N4 C25 . . . . -90.1(6) ?
    O2 Cu2 N4 C25 . . . . -178.5(2) ?
    N5 Cu2 N4 C25 . . . . -5.3(2) ?
    O4 Cu2 N4 C25 . . . . 83.0(2) ?
    O3 Cu2 N5 C23 . . . . -15.8(4) ?
    N4 Cu2 N5 C23 . . . . 175.8(4) ?
    O4 Cu2 N5 C23 . . . . 80.5(4) ?
    O3 Cu2 N5 C24 . . . . 174.7(3) ?
    N4 Cu2 N5 C24 . . . . 6.4(3) ?
    O4 Cu2 N5 C24 . . . . -88.9(3) ?
    Cu1 O1 C1 C6 . . . . 175.6(3) ?
    Cu1 O1 C1 C2 . . . . -5.4(4) ?
    C7 N1 C2 C3 . . . . 3.4(6) ?
    Cu1 N1 C2 C3 . . . . -172.1(3) ?
    C7 N1 C2 C1 . . . . -177.8(3) ?
    Cu1 N1 C2 C1 . . . . 6.6(4) ?
    O1 C1 C2 C3 . . . . 178.2(3) ?
    C6 C1 C2 C3 . . . . -2.8(5) ?
    O1 C1 C2 N1 . . . . -0.7(4) ?
    C6 C1 C2 N1 . . . . 178.3(3) ?
    N1 C2 C3 C4 . . . . 179.7(3) ?
    C1 C2 C3 C4 . . . . 1.0(5) ?
    C2 C3 C4 C5 . . . . 1.0(6) ?
    C3 C4 C5 C6 . . . . -1.2(6) ?
    C4 C5 C6 C1 . . . . -0.6(6) ?
    O1 C1 C6 C5 . . . . -178.5(3) ?
    C2 C1 C6 C5 . . . . 2.6(5) ?
    Cu2 O2 C7 N1 . . . . 176.7(3) ?
    Cu2 O2 C7 C8 . . . . -5.4(4) ?
    C2 N1 C7 O2 . . . . 0.5(6) ?
    Cu1 N1 C7 O2 . . . . 176.1(3) ?
    C2 N1 C7 C8 . . . . -177.5(3) ?
    Cu1 N1 C7 C8 . . . . -1.9(4) ?
    Cu2 O3 C8 N2 . . . . 177.6(3) ?
    Cu2 O3 C8 C7 . . . . 0.8(4) ?
    C9 N2 C8 O3 . . . . -0.8(6) ?
    Cu1 N2 C8 O3 . . . . 178.8(3) ?
    C9 N2 C8 C7 . . . . 176.0(3) ?
    Cu1 N2 C8 C7 . . . . -4.4(4) ?
    O2 C7 C8 O3 . . . . 3.3(5) ?
    N1 C7 C8 O3 . . . . -178.5(3) ?
    O2 C7 C8 N2 . . . . -174.0(3) ?
    N1 C7 C8 N2 . . . . 4.3(4) ?
    C8 N2 C9 C10B . . . . 172.0(6) ?
    Cu1 N2 C9 C10B . . . . -7.5(7) ?
    C8 N2 C9 C10A . . . . -156.4(5) ?
    Cu1 N2 C9 C10A . . . . 24.1(6) ?
    N2 C9 C10A C11A . . . . -58.1(8) ?
    C12A N3 C11A C10A . . . . 67.3(10) ?
    C13A N3 C11A C10A . . . . -173.3(12) ?
    Cu1 N3 C11A C10A . . . . -55.2(7) ?
    C9 C10A C11A N3 . . . . 80.9(9) ?
    N2 C9 C10B C11B . . . . 48.9(12) ?
    C13B N3 C11B C10B . . . . -74.4(16) ?
    C12B N3 C11B C10B . . . . 171.4(11) ?
    Cu1 N3 C11B C10B . . . . 58.2(11) ?
    C9 C10B C11B N3 . . . . -82.3(14) ?
    C25 N4 C14 C15 . . . . -0.3(5) ?
    Cu2 N4 C14 C15 . . . . 172.5(3) ?
    N4 C14 C15 C16 . . . . 0.0(6) ?
    C14 C15 C16 C17 . . . . 0.6(5) ?
    C15 C16 C17 C25 . . . . -0.8(5) ?
    C15 C16 C17 C18 . . . . -179.4(3) ?
    C16 C17 C18 O5 . . . . -6.4(6) ?
    C25 C17 C18 O5 . . . . 175.0(3) ?
    C16 C17 C18 C19 . . . . 174.4(3) ?
    C25 C17 C18 C19 . . . . -4.2(5) ?
    O5 C18 C19 O6 . . . . 5.9(6) ?
    C17 C18 C19 O6 . . . . -174.9(3) ?
    O5 C18 C19 C20 . . . . -176.5(3) ?
    C17 C18 C19 C20 . . . . 2.7(5) ?
    O6 C19 C20 C21 . . . . 0.5(6) ?
    C18 C19 C20 C21 . . . . -177.1(4) ?
    O6 C19 C20 C24 . . . . 178.4(4) ?
    C18 C19 C20 C24 . . . . 0.8(5) ?
    C24 C20 C21 C22 . . . . 1.6(6) ?
    C19 C20 C21 C22 . . . . 179.5(4) ?
    C20 C21 C22 C23 . . . . 0.6(7) ?
    C24 N5 C23 C22 . . . . 1.4(7) ?
    Cu2 N5 C23 C22 . . . . -167.4(4) ?
    C21 C22 C23 N5 . . . . -2.2(8) ?
    C23 N5 C24 C20 . . . . 0.9(6) ?
    Cu2 N5 C24 C20 . . . . 171.2(3) ?
    C23 N5 C24 C25 . . . . -176.6(4) ?
    Cu2 N5 C24 C25 . . . . -6.3(4) ?
    C21 C20 C24 N5 . . . . -2.4(6) ?
    C19 C20 C24 N5 . . . . 179.6(3) ?
    C21 C20 C24 C25 . . . . 175.0(4) ?
    C19 C20 C24 C25 . . . . -3.0(5) ?
    C14 N4 C25 C17 . . . . 0.0(5) ?
    Cu2 N4 C25 C17 . . . . -173.8(3) ?
    C14 N4 C25 C24 . . . . 177.2(3) ?
    Cu2 N4 C25 C24 . . . . 3.4(4) ?
    C16 C17 C25 N4 . . . . 0.5(5) ?
    C18 C17 C25 N4 . . . . 179.1(3) ?
    C16 C17 C25 C24 . . . . -176.4(3) ?
    C18 C17 C25 C24 . . . . 2.2(5) ?
    N5 C24 C25 N4 . . . . 2.0(5) ?
    C20 C24 C25 N4 . . . . -175.6(3) ?
    N5 C24 C25 C17 . . . . 179.2(3) ?
    C20 C24 C25 C17 . . . . 1.6(5) ?
loop_
    _geom_hbond_atom_site_label_D
    _geom_hbond_atom_site_label_H
    _geom_hbond_atom_site_label_A
    _geom_hbond_site_symmetry_A
    _geom_hbond_distance_DH
    _geom_hbond_distance_HA
    _geom_hbond_distance_DA
    _geom_hbond_angle_DHA
    _geom_hbond_publ_flag
    O4 H4A O1 3_665 0.84 1.89 2.666(3) 153.2 y
    O4 H4B O10B . 0.91 1.93 2.740(8) 146.3 y
    O4 H4B O11A . 0.91 2.10 3.009(7) 170.9 y
    O7A H7A O3 . 0.86 2.51 3.27(2) 147.4 y
    O7B H7D O5 2 0.86 2.51 3.305(18) 153.4 y
    C3 H3 O8 4_565 0.93 2.52 3.193(5) 129.7 y
    C15 H15 O9A 4_565 0.93 2.55 3.335(7) 142.1 y
    C15 H15 O11B 4_565 0.93 2.49 3.384(10) 161.6 y
    C16 H16 O6 4_565 0.93 2.54 3.195(5) 127.6 y
    C10A H10A O6 2 0.97 2.44 3.202(9) 135.0 y
    C11A H11A O4 2_655 0.97 2.54 3.409(7) 149.8 y
    C13A H13B O4 3_665 0.96 2.49 3.382(16) 154.1 y
    C21 H21 O10A 4_566 0.93 2.53 3.277(8) 137.8 y
    C23 H23 O7A . 0.93 2.30 3.154(19) 151.9 y
    C23 H23 O7B . 0.93 2.49 3.31(2) 147.4 y
_shelx_res_file
;
TITL A in P2(1)/c
CELL  0.71073  11.7430  17.3066  14.1086   90.000   98.154   90.000
ZERR     4.00   0.0006   0.0009   0.0008    0.000    0.001    0.000
LATT   1
SYMM  - X, 1/2 + Y, 1/2 - Z
SFAC  C    H    N    O    CL   CU
UNIT  100  100  20   42   4    8
MERG   2
DFIX 1.4 0.006 cl1 o10b cl1 o9b cl1 o11a cl1 o11b
DFIX 2.3 0.010 O8 O9B O8 O10B
DFIX 1.47 0.01 N3 C11A N3 C12A N3 C12B N3 C13A N3 C13B
DFIX 1.54 0.01 C10A C11A C10B C11B
SIMU 0.01 0.02 1.2 C13A C13B
SIMU 0.02 0.03 1.5 O10A O9B O10B O11A
rtab dis1 cu1 cu2
mpla 4 o1 n1 n2 n3 cu1
mpla 4 o2 o3 n4 n5 cu2 o4
eqiv $1 -x, 1-y, -z
MPLA 6 N4 C14 > C17 C25 Cu2_$1 O2_$1 C7_$1
MPLA 6 C17 > C20 C24 C25 C2_$1 C3_$1
MPLA 6 c1 > c6 c19_$1 o6_$1
eqiv $2 1-x, 1-y, -z
eqiv $3 x, .5-y, z-.5
htab o4 o1_$2
htab o4 o10b
htab o4 o11a
htab c3 o8_$3
htab c15 o9a_$3
htab c15 o11b_$3
htab c16 o6_$3
eqiv $4 -x, y+.5, .5-z
eqiv $5 1-x, y+.5, .5-z
eqiv $6 x, .5-y, z+.5
htab o7a o3
htab o7b o5_$4
htab c10a o6_$4
htab c11a o4_$5
htab c13a o4_$2
htab c21 o10a_$6
FMAP   2
PLAN   15
SIZE     0.06   0.12   0.30
ACTA
HTAB    2.00000
BOND   $H
CONF
L.S.   6
TEMP    23.00
WGHT    0.036900    7.402100
FVAR       0.07775   0.56073   0.64562   0.41374
CU1   6    0.489822    0.628836    0.022610    11.00000    0.01321    0.01618 =
         0.02738   -0.00401    0.00678   -0.00272
CU2   6    0.155678    0.463522    0.122478    11.00000    0.01340    0.02052 =
         0.02576   -0.00077    0.00698   -0.00197
O1    4    0.544335    0.620760   -0.101265    11.00000    0.01391    0.02195 =
         0.02521   -0.00137    0.00573   -0.00449
O2    4    0.220427    0.484277    0.005021    11.00000    0.01514    0.01973 =
         0.02629   -0.00028    0.00534   -0.00491
O3    4    0.267470    0.537792    0.183276    11.00000    0.01861    0.02088 =
         0.02703   -0.00063    0.00908   -0.00242
O4    4    0.256772    0.358767    0.168517    11.00000    0.01748    0.02361 =
         0.03865    0.00832    0.01034    0.00152
AFIX   3
H4A   2    0.324519    0.352271    0.157972    11.00000    0.07428
H4B   2    0.214776    0.314623    0.155008    11.00000    0.05187
AFIX   0
O5    4   -0.308616    0.271596    0.126026    11.00000    0.02597    0.02905 =
         0.04631   -0.00003    0.01729   -0.00871
O6    4   -0.244933    0.306252    0.316500    11.00000    0.03266    0.04425 =
         0.03986    0.01526    0.01852   -0.00031
N1    3    0.376323    0.555016   -0.033213    11.00000    0.01346    0.01474 =
         0.02450   -0.00105    0.00406    0.00012
N2    3    0.413270    0.613451    0.137638    11.00000    0.01585    0.01802 =
         0.02353   -0.00135    0.00280    0.00067
N3    3    0.592656    0.716984    0.073239    11.00000    0.01979    0.02500 =
         0.03337   -0.00920    0.00907   -0.00584
N4    3    0.021256    0.406320    0.054829    11.00000    0.01175    0.01975 =
         0.02200    0.00316    0.00458    0.00168
N5    3    0.070506    0.450168    0.233783    11.00000    0.01963    0.03078 =
         0.02675   -0.00419    0.00612    0.00162
C1    1    0.472833    0.578146   -0.163713    11.00000    0.01447    0.01473 =
         0.02907    0.00071    0.00472    0.00457
C2    1    0.377799    0.540624   -0.131036    11.00000    0.01231    0.01412 =
         0.02637   -0.00018    0.00261    0.00153
C3    1    0.299811    0.497873   -0.192866    11.00000    0.01778    0.01814 =
         0.02839   -0.00084    0.00381   -0.00049
AFIX  43
H3    2    0.237482    0.474406   -0.170572    11.00000   -1.20000
AFIX   0
C4    1    0.315050    0.490205   -0.288145    11.00000    0.02434    0.02498 =
         0.03089   -0.00699    0.00113   -0.00174
AFIX  43
H4    2    0.262462    0.462274   -0.330323    11.00000   -1.20000
AFIX   0
C5    1    0.409459    0.524584   -0.319942    11.00000    0.02981    0.02993 =
         0.02805   -0.00258    0.01087   -0.00031
AFIX  43
H5    2    0.420450    0.518622   -0.383525    11.00000   -1.20000
AFIX   0
C6    1    0.487600    0.567604   -0.258741    11.00000    0.02029    0.02295 =
         0.03323    0.00245    0.00960    0.00033
AFIX  43
H6    2    0.550642    0.589669   -0.281541    11.00000   -1.20000
AFIX   0
C7    1    0.306914    0.529924    0.023261    11.00000    0.01121    0.01268 =
         0.02708    0.00165    0.00259    0.00157
C8    1    0.332073    0.562151    0.123760    11.00000    0.01400    0.01508 =
         0.02505   -0.00001    0.00525    0.00227
C9    1    0.436781    0.650688    0.231447    11.00000    0.02408    0.02604 =
         0.02663   -0.00648    0.00621   -0.00445
PART    1
AFIX  23
H9A   2    0.486397    0.617783    0.275074    21.00000   -1.20000
H9B   2    0.365274    0.657893    0.257323    21.00000   -1.20000
PART    2
H9C   2    0.371631    0.682440    0.241885   -21.00000   -1.20000
H9D   2    0.447620    0.611568    0.281142   -21.00000   -1.20000
AFIX   0
PART    1
C10A  1    0.495002    0.729130    0.223053    21.00000    0.01957    0.01971 =
         0.02327   -0.00984    0.00511   -0.00177
AFIX  23
H10A  2    0.442684    0.762869    0.182878    21.00000   -1.20000
H10B  2    0.510489    0.752478    0.286067    21.00000   -1.20000
AFIX   0
C11A  1    0.606891    0.722957    0.181141    21.00000    0.01774    0.01757 =
         0.02958   -0.00863    0.00692    0.00021
AFIX  23
H11A  2    0.653627    0.767959    0.200688    21.00000   -1.20000
H11B  2    0.648479    0.677837    0.208174    21.00000   -1.20000
AFIX   0
C12A  1    0.546832    0.789093    0.028650    21.00000    0.06737    0.01840 =
         0.04988    0.00007    0.00147   -0.00085
AFIX 137
H12A  2    0.538002    0.783947   -0.039751    21.00000   -1.50000
H12B  2    0.599042    0.830640    0.048303    21.00000   -1.50000
H12C  2    0.473425    0.799937    0.048181    21.00000   -1.50000
AFIX   0
C13A  1    0.711399    0.702225    0.053962    21.00000    0.02060    0.05965 =
         0.05172   -0.03621    0.01290   -0.02355
AFIX 137
H13A  2    0.761468    0.742097    0.083022    21.00000   -1.50000
H13B  2    0.712753    0.701985   -0.013912    21.00000   -1.50000
H13C  2    0.736985    0.653020    0.080274    21.00000   -1.50000
AFIX   0
PART    2
C10B  1    0.543373    0.699425    0.237929   -21.00000    0.03293    0.03146 =
         0.03133   -0.00640    0.00361   -0.00158
AFIX  23
H10C  2    0.609327    0.665132    0.243591   -21.00000   -1.20000
H10D  2    0.549273    0.729382    0.296529   -21.00000   -1.20000
AFIX   0
C11B  1    0.551871    0.754843    0.155447   -21.00000    0.03450    0.01447 =
         0.06308   -0.01553    0.01923   -0.00187
AFIX  23
H11C  2    0.476764    0.777314    0.134842   -21.00000   -1.20000
H11D  2    0.604118    0.796496    0.177837   -21.00000   -1.20000
AFIX   0
C12B  1    0.576044    0.778138   -0.001515   -21.00000    0.01915    0.01167 =
         0.07470   -0.01541   -0.02153    0.00228
AFIX 137
H12D  2    0.620787    0.822750    0.020384   -21.00000   -1.50000
H12E  2    0.496163    0.792015   -0.013875   -21.00000   -1.50000
H12F  2    0.600459    0.759119   -0.059305   -21.00000   -1.50000
AFIX   0
C13B  1    0.716209    0.698838    0.086950   -21.00000    0.02779    0.03595 =
         0.03938   -0.01702   -0.00588    0.00148
AFIX 137
H13D  2    0.759477    0.744748    0.105750   -21.00000   -1.50000
H13E  2    0.737490    0.679613    0.028092   -21.00000   -1.50000
H13F  2    0.732335    0.660304    0.135961   -21.00000   -1.50000
AFIX   0
PART    0
C14   1    0.002721    0.384286   -0.036418    11.00000    0.01676    0.02256 =
         0.02352    0.00256    0.00678    0.00077
AFIX  43
H14   2    0.053009    0.401389   -0.077260    11.00000   -1.20000
AFIX   0
C15   1   -0.088054    0.337035   -0.073359    11.00000    0.02300    0.02478 =
         0.02154    0.00119    0.00356    0.00292
AFIX  43
H15   2   -0.098356    0.322815   -0.137573    11.00000   -1.20000
AFIX   0
C16   1   -0.163210    0.311365   -0.012805    11.00000    0.01242    0.02085 =
         0.03440    0.00388    0.00194    0.00264
AFIX  43
H16   2   -0.224469    0.279197   -0.035546    11.00000   -1.20000
AFIX   0
C17   1   -0.145565    0.334424    0.082198    11.00000    0.01294    0.01743 =
         0.02489    0.00298    0.00434    0.00018
C18   1   -0.222464    0.308329    0.151378    11.00000    0.01755    0.01836 =
         0.03652    0.00715    0.01109    0.00479
C19   1   -0.188995    0.330926    0.257288    11.00000    0.02533    0.02988 =
         0.03400    0.01129    0.01527    0.00548
C20   1   -0.085972    0.380054    0.284577    11.00000    0.02121    0.02944 =
         0.02641    0.00493    0.00948    0.00595
C21   1   -0.047117    0.400203    0.379099    11.00000    0.03076    0.05877 =
         0.02543    0.00185    0.01254    0.00796
AFIX  43
H21   2   -0.085933    0.383347    0.428319    11.00000   -1.20000
AFIX   0
C22   1    0.050285    0.445760    0.398670    11.00000    0.03195    0.07911 =
         0.02641   -0.01324    0.00769   -0.00076
AFIX  43
H22   2    0.078267    0.459530    0.461373    11.00000   -1.20000
AFIX   0
C23   1    0.105656    0.470628    0.323579    11.00000    0.02721    0.05780 =
         0.03167   -0.01259    0.00568   -0.00426
AFIX  43
H23   2    0.169493    0.502691    0.336761    11.00000   -1.20000
AFIX   0
C24   1   -0.023211    0.405166    0.213860    11.00000    0.01400    0.02408 =
         0.02552    0.00210    0.00459    0.00371
C25   1   -0.052127    0.381703    0.113753    11.00000    0.01158    0.01809 =
         0.02198    0.00212    0.00489    0.00470
CL1   5    0.047977    0.173753    0.178832    11.00000    0.02827    0.02533 =
         0.02899    0.00126    0.00479    0.00422
O8    4    0.085388    0.113179    0.243600    11.00000    0.05000    0.05290 =
         0.06745    0.02580    0.00914    0.02325
PART    3
O9A   4    0.008231    0.234063    0.233149    31.00000    0.08662    0.04244 =
         0.03523   -0.00108    0.01844    0.02691
O10A  4   -0.038026    0.151870    0.103390    31.00000    0.07490    0.06264 =
         0.03730    0.00203   -0.01468   -0.00898
O11A  4    0.141227    0.203992    0.135287    31.00000    0.08886    0.06627 =
         0.07577   -0.01786    0.05617   -0.03975
PART    4
O9B   4    0.050497    0.141927    0.087832   -31.00000    0.11102    0.17508 =
         0.04773   -0.05594    0.00640    0.06272
O10B  4    0.108799    0.241701    0.198430   -31.00000    0.04899    0.03777 =
         0.19608    0.00780    0.02409   -0.01892
O11B  4   -0.067903    0.190993    0.192227   -31.00000    0.01553    0.04280 =
         0.05117    0.01561    0.00131    0.00904
PART    5
O7A   4    0.351352    0.529569    0.414063    40.50000    0.04265    0.05580 =
         0.07339    0.00023    0.02239    0.00075
AFIX   3
H7A   2    0.358881    0.525088    0.354592    40.50000   -1.50000
H7B   2    0.412230    0.510968    0.447338    40.50000   -1.50000
AFIX   0
PART    6
O7B   4    0.281917    0.593208    0.451520   -40.50000    0.26740    0.06474 =
         0.09628    0.00931   -0.00848   -0.03640
AFIX   3
H7C   2    0.284492    0.584834    0.511882   -40.50000   -1.50000
H7D   2    0.268546    0.641618    0.441565   -40.50000   -1.50000
HKLF 4
REM  A in P2(1)/c
REM R1 =  0.0503 for   4831 Fo > 4sig(Fo)  and  0.0793 for all   6432 data
REM    478 parameters refined using     31 restraints
END
WGHT      0.0369      7.4021
REM Highest difference peak  0.761,  deepest hole -0.475,  1-sigma level  0.110
Q1    1   0.1186  0.1584  0.2744  11.00000  0.05    0.76
Q2    1   0.0910  0.2366  0.1173  11.00000  0.05    0.67
Q3    1   0.1190  0.4538  0.0634  11.00000  0.05    0.65
Q4    1   0.0298  0.1081  0.1132  11.00000  0.05    0.64
Q5    1   0.5373  0.6260  0.0800  11.00000  0.05    0.62
Q6    1   0.1785  0.2126  0.1585  11.00000  0.05    0.56
Q7    1  -0.1856  0.3079  0.2159  11.00000  0.05    0.52
Q8    1   0.2222  0.5029  0.1526  11.00000  0.05    0.52
Q9    1   0.1631  0.1964  0.1152  11.00000  0.05    0.52
Q10   1   0.2131  0.4592  0.1776  11.00000  0.05    0.50
Q11   1   0.3119  0.5464  0.0760  11.00000  0.05    0.50
Q12   1  -0.0232  0.3928  0.1637  11.00000  0.05    0.50
Q13   1  -0.0536  0.4081  0.1611  11.00000  0.05    0.50
Q14   1   0.1057  0.1684  0.1331  11.00000  0.05    0.47
Q15   1   0.5008  0.6948 -0.0220  11.00000  0.05    0.46
;
_shelxl_version_number      199.7
data_global
_journal_date_recd_electronic     2015-05-08
_journal_date_accepted     2015-05-17
_journal_name_full     'Acta Crystallographica, Section E'
_journal_year     2015
_journal_volume     71
_journal_issue      6
_journal_page_first     667
_journal_page_last     670
_journal_paper_category     GM
_journal_paper_doi     10.1107/S2056989015009391
_journal_coeditor_code     XU5850
_publ_contact_author_name     'Zhi-Yong Wu'
_publ_contact_author_address
;
Key Laboratory of Marine Drugs, Ministry of Education of China,
School of Medicine and Pharmacy
Ocean University of China
Qingdao 266003,
People's Republic of China
;
_publ_contact_author_email
;
wuzy@ouc.edu.cn
;
_publ_contact_author_fax     +86-0532-82031268
_publ_contact_author_phone     +86-0532-82031268
_publ_section_title
;\
Crystal structure of
aqua{\m-<i>N</i>-[3-(dimethylamino)propyl]-<i>N</i>'-2-(oxidophenyl)\
oxamidato}(1,10-phenanthroline-5,6-dione)dicopper(II) perchlorate
hemihydrate
;
loop_
    _publ_author_name
    _publ_author_address
    'Xin Zhang'
;
Key Laboratory of Marine Drugs, Ministry of Education of China,
School of Medicine and Pharmacy
Ocean University of China
Qingdao 266003,
People's Republic of China
;
    'Yan-Tuan Li'
;
Key Laboratory of Marine Drugs, Ministry of Education of China,
School of Medicine and Pharmacy
Ocean University of China
Qingdao 266003,
People's Republic of China
;
    'Zhi-Yong Wu'
;
Key Laboratory of Marine Drugs, Ministry of Education of China,
School of Medicine and Pharmacy
Ocean University of China
Qingdao 266003,
People's Republic of China
;
_publ_section_synopsis
;
The <i>N</i>-[3-(dimethylamino)propyl]-<i>N</i>'-(2-hydroxyphenyl)oxamide
trianion bridges two Cu^II^ cations to form the binuclear complex, in which
the Cu^II^ cations have distorted square-planar and square-pyramidal
coordination geometries.
;
