# Supplementary material for: Crystal structure of aqua­{μ-N-[3-(di­methyl­amino)­prop­yl]-N′-2-(oxidophen­yl)oxamidato}(1,10-phen­anthroline-5,6-dione)dicopper(II) perchlorate hemihydrate
Source: Acta Crystallogr E Crystallogr Commun. 2015 May 23;71(Pt 6):667–70. doi: 10.1107/S2056989015009391 (PMC4459334; doi:10.1107/S2056989015009391)
Supplement: Supplementary file 2 [file e-71-00667-Isup2.hkl]

#
# h,k,l, Fc-squared, Fo-squared, sigma(Fo-squared) and status flag
#
data_I
_shelx_title ' A in P2(1)/c'
_shelx_refln_list_code          4
_shelx_F_calc_maximum      372.97
_exptl_crystal_F_000      1476.00
_reflns_d_resolution_high  0.7700
 
loop_
 _symmetry_equiv_pos_as_xyz
 'x, y, z'
 '-x, y+1/2, -z+1/2'
 '-x, -y, -z'
 'x, -y-1/2, z-1/2'
 
_cell_length_a    11.7430
_cell_length_b    17.3066
_cell_length_c    14.1086
_cell_angle_alpha  90.000
_cell_angle_beta   98.154
_cell_angle_gamma  90.000
 
_shelx_F_squared_multiplier     1.000
 
loop_
 _refln_index_h
 _refln_index_k
 _refln_index_l
 _refln_F_squared_calc
 _refln_F_squared_meas
 _refln_F_squared_sigma
 _refln_observed_status
   2   0   0    49032.89    53729.09   1466.62 o
   3   0   0     5962.49     6595.64    142.64 o
   4   0   0    14245.97    14761.11    304.57 o
   5   0   0     7957.53     8907.05    198.17 o
   7   0   0      104.09      135.58     38.03 o
   8   0   0      378.86      188.49     49.60 o
   9   0   0    17272.86    17240.60    539.03 o
  10   0   0      303.05      181.88     64.48 o
  11   0   0     5613.19     5492.32    186.23 o
  12   0   0     2529.94     2398.49    136.92 o
  13   0   0      896.45      740.29     92.14 o
  14   0   0      555.17      471.41     95.70 o
  15   0   0     1343.05     1167.34    196.76 o
   2   1   0       28.17       72.99      8.05 o
   3   1   0     3878.83     3959.09     74.72 o
   4   1   0      348.96      326.57     27.48 o
   5   1   0      372.71      384.96     24.68 o
   6   1   0      129.96       73.84     19.67 o
   7   1   0      285.34      390.22     62.83 o
   8   1   0     3790.42     3716.56    115.16 o
   9   1   0        1.10      -31.47     31.47 o
  10   1   0      393.04      469.24     84.33 o
  11   1   0      648.03      548.08     70.15 o
  12   1   0      749.75      693.54     67.12 o
  13   1   0      868.17      720.31     69.21 o
  14   1   0      111.12       29.53     64.33 o
  15   1   0      657.72      851.06    107.45 o
   2   2   0     5608.27     5692.50     78.89 o
   3   2   0       21.09       89.09     10.40 o
   4   2   0     5923.83     5618.58     83.54 o
   5   2   0      107.60       87.95     14.78 o
   6   2   0     5049.74     5213.48     95.50 o
   7   2   0      732.60      698.54     61.37 o
   8   2   0      107.43       75.88     36.15 o
   9   2   0     1160.39     1190.58    116.57 o
  10   2   0      588.84      542.70     50.32 o
  11   2   0        0.57      -17.28     53.61 o
  12   2   0      239.18      147.09     52.29 o
  13   2   0     1655.27     1698.79    105.38 o
  14   2   0      113.18      138.18    122.91 o
  15   2   0      126.11      170.99    143.67 o
   1   3   0       33.66       23.48      4.07 o
   2   3   0    41348.42    48393.35    521.31 o
   3   3   0    10995.14    11886.39    136.26 o
   4   3   0       64.34       70.99     10.68 o
   5   3   0     3466.78     3372.09     65.06 o
   6   3   0       58.80       91.97     16.94 o
   7   3   0      216.84      209.49     26.73 o
   8   3   0      733.13      758.42     49.44 o
  10   3   0      248.47      190.99     41.90 o
  11   3   0     3845.56     3753.62    117.82 o
  12   3   0        7.72       48.49    115.74 o
  13   3   0      321.92      234.13     62.51 o
  14   3   0     3051.51     3371.42    235.39 o
   0   4   0     3192.12     3690.50     48.97 o
   1   4   0      378.36      578.51     11.01 o
   2   4   0    89625.22   104039.95    919.92 o
   3   4   0     2005.52     2208.29     49.80 o
   4   4   0    26846.32    28372.91    369.53 o
   5   4   0     3992.04     4079.92     75.03 o
   6   4   0       90.66       86.52     21.27 o
   7   4   0    12269.15    11689.24    249.40 o
   8   4   0     2053.66     2086.58     72.51 o
   9   4   0      727.50      610.13     97.55 o
  10   4   0      500.80      528.96     69.73 o
  11   4   0       15.38       27.11     43.40 o
  12   4   0      524.32      411.31     68.71 o
  13   4   0     3543.15     3723.05    149.78 o
  14   4   0       42.40       53.35    101.61 o
   1   5   0     3489.61     3522.29     35.00 o
   2   5   0    44564.98    52452.02    512.23 o
   3   5   0    11988.29    13550.20    165.16 o
   4   5   0    14094.62    13878.76    188.23 o
   5   5   0     2214.14     2002.40     46.19 o
   6   5   0     1424.19     1088.02     37.15 o
   7   5   0     1695.80     1694.24     50.03 o
   8   5   0      362.06      387.62     39.16 o
   9   5   0      117.02      121.16     36.48 o
  10   5   0      290.19      310.57     57.15 o
  11   5   0     1178.49     1124.11     82.89 o
  12   5   0     1843.89     1795.29    101.99 o
  13   5   0      403.21      527.59     91.57 o
  14   5   0      229.32      361.94    100.51 o
   0   6   0     7820.62     7430.52     94.50 o
   1   6   0     3503.12     3297.31     35.95 o
   2   6   0    16003.46    18800.10    175.08 o
   3   6   0     3501.36     4114.02     54.89 o
   4   6   0      132.85      186.95     14.50 o
   5   6   0       40.37       69.30     26.29 o
   6   6   0      360.05      401.83     37.71 o
   7   6   0       18.62       43.63     22.81 o
   8   6   0      526.74      466.97     42.88 o
   9   6   0      774.87      835.41     73.58 o
  10   6   0      765.35      785.93     88.22 o
  11   6   0      458.38      504.67     53.91 o
  12   6   0       16.46       67.61     55.52 o
  13   6   0       42.92       41.54     78.38 o
  14   6   0       88.59       85.26     96.03 o
   1   7   0      563.92      386.97     12.78 o
   2   7   0    15024.06    15240.18    164.70 o
   3   7   0     2454.92     2381.54     37.02 o
   4   7   0      128.66      142.66     13.67 o
   5   7   0      218.77      188.41     26.31 o
   6   7   0       41.32       46.33     24.49 o
   7   7   0     6959.93     6489.92    182.35 o
   8   7   0     3069.04     3101.02    119.80 o
   9   7   0     1114.75     1205.37    120.70 o
  10   7   0      224.64      229.88     54.28 o
  11   7   0      651.25      715.59     88.48 o
  12   7   0     3466.12     3699.49    266.21 o
  13   7   0       10.43        2.05     84.28 o
  14   7   0      270.85      216.04     79.45 o
   0   8   0     2005.58     1851.21     39.98 o
   1   8   0    12537.60    12101.63    134.00 o
   2   8   0    11991.61    12568.47    128.10 o
   3   8   0     1477.54     1064.81     25.49 o
   4   8   0     9290.75     9783.92    139.90 o
   5   8   0     6154.65     5861.52    107.96 o
   6   8   0      757.04      606.82     99.21 o
   7   8   0      431.20      482.32     47.58 o
   8   8   0     1324.97     1329.16     71.20 o
   9   8   0      250.16      229.70     41.25 o
  10   8   0     6477.72     6595.79    166.99 o
  11   8   0      341.69      389.68     56.88 o
  12   8   0      681.77      737.79    133.76 o
  13   8   0      558.59      545.67     75.82 o
  14   8   0      321.04      206.46    107.35 o
   1   9   0     5688.12     5636.29     74.36 o
   2   9   0    13485.03    14050.08    168.39 o
   3   9   0     1865.44     1893.08     40.85 o
   4   9   0     2942.97     3114.29     73.17 o
   5   9   0     3396.29     3189.85     77.67 o
   6   9   0        2.98       32.42     28.01 o
   7   9   0       21.15       38.55     32.13 o
   8   9   0      301.81      281.49     41.72 o
   9   9   0      615.05      578.17     90.68 o
  10   9   0      279.82      188.37     49.31 o
  11   9   0     3330.69     3103.83    125.56 o
  12   9   0       62.04      107.18     64.41 o
  13   9   0        5.93      -73.13     73.13 o
   0  10   0     1983.79     1779.97     54.58 o
   1  10   0       94.58      155.36     15.41 o
   2  10   0        0.40        2.26     12.81 o
   3  10   0     2745.88     2677.55     51.54 o
   4  10   0     2148.31     2358.60     52.63 o
   5  10   0      778.02      896.90     66.14 o
   6  10   0     1400.18     1365.35     69.39 o
   7  10   0        2.08       25.82     39.99 o
   8  10   0      590.56      615.94     78.76 o
   9  10   0     2152.60     2002.16    145.80 o
  10  10   0      998.21      996.83     89.05 o
  11  10   0       64.90       42.30     56.93 o
  12  10   0      407.50      345.37     69.33 o
  13  10   0       22.18       24.04     77.73 o
   1  11   0     1754.97     1843.08     42.35 o
   2  11   0      870.47      861.07     32.58 o
   3  11   0      156.40      145.03     21.22 o
   4  11   0     3139.01     3086.84     80.43 o
   5  11   0     4777.72     4644.72     95.42 o
   6  11   0     2303.21     2106.34     82.97 o
   7  11   0      248.15      292.85     44.12 o
   8  11   0       13.30      -16.74     57.87 o
   9  11   0       44.37       86.26     63.85 o
  10  11   0        4.29       39.01     53.87 o
  11  11   0      122.95      189.65     65.29 o
  12  11   0        0.28      -66.30     70.97 o
  13  11   0       19.18      -16.19    136.41 o
   0  12   0    19936.41    20459.06    357.24 o
   1  12   0     5483.03     5608.32     87.35 o
   2  12   0      480.80      559.12     31.19 o
   3  12   0    11121.98    10700.31    208.68 o
   4  12   0       25.52       55.57     23.44 o
   5  12   0     1645.79     1548.64     57.96 o
   6  12   0     1818.09     1972.30     83.85 o
   7  12   0        2.86       33.09     43.83 o
   8  12   0     3110.41     3197.31    114.21 o
   9  12   0     3828.39     4185.90    138.47 o
  10  12   0       19.72      -53.25     58.79 o
  11  12   0      108.92       92.94     69.08 o
  12  12   0     2665.95     2696.45    148.56 o
   1  13   0       32.22       31.69     18.31 o
   2  13   0       40.53       56.27     21.76 o
   3  13   0      215.23      252.39     26.10 o
   4  13   0      302.77      268.63     35.08 o
   5  13   0      209.49      215.28     31.10 o
   6  13   0      173.30      133.79     41.36 o
   7  13   0     1547.40     1348.70     97.62 o
   8  13   0      940.58      946.47     83.69 o
   9  13   0     1416.93     1491.85    101.77 o
  10  13   0       60.93       66.50     61.36 o
  11  13   0      390.85      430.86    100.58 o
  12  13   0      655.81      422.44    117.12 o
   0  14   0     5878.16     6195.50    238.10 o
   1  14   0    12854.07    13881.37    198.95 o
   2  14   0      134.62      117.66     22.10 o
   3  14   0      132.59      125.72     25.08 o
   4  14   0     2782.21     2639.40     75.75 o
   5  14   0     1398.08     1312.64     62.51 o
   6  14   0       50.44       22.43     43.21 o
   7  14   0     1144.66     1048.45     82.83 o
   8  14   0      383.91      329.71     56.26 o
   9  14   0     1310.76     1007.10    117.15 o
  10  14   0     2420.89     2425.25    143.12 o
  11  14   0        5.54      -23.93     84.36 o
   1  15   0      486.59      574.29     44.74 o
   2  15   0     1022.46     1131.02     60.87 o
   3  15   0      637.64      764.98     53.45 o
   4  15   0      176.50      236.63     36.48 o
   5  15   0       21.34       41.73     33.56 o
   6  15   0      277.28      123.09     52.57 o
   7  15   0     1386.74     1439.77    108.05 o
   8  15   0       60.28      -38.27     56.18 o
   9  15   0       14.49        1.26     62.29 o
  10  15   0       21.66        8.64     70.34 o
  11  15   0      231.35      439.82    180.23 o
   0  16   0       52.01       75.58     33.77 o
   1  16   0     3640.03     3798.94     78.00 o
   2  16   0     2425.09     2295.95     85.41 o
   3  16   0      405.31      380.33     35.38 o
   4  16   0     4489.50     4556.07    171.36 o
   5  16   0     3071.10     3034.16    107.22 o
   6  16   0       99.85        1.55     62.33 o
   7  16   0     6431.92     6615.16    173.95 o
   8  16   0      227.66      207.39     64.92 o
   9  16   0        8.02      127.32    114.09 o
  10  16   0      949.00      679.44    105.22 o
   1  17   0       62.66       54.81     26.74 o
   2  17   0      594.25      721.92     46.78 o
   3  17   0      825.63      970.99     70.06 o
   4  17   0     1145.19     1230.10    111.09 o
   5  17   0        4.54       30.48     39.94 o
   6  17   0      134.16       69.25     52.48 o
   7  17   0      896.40      792.34     77.84 o
   8  17   0       10.00        7.91     84.65 o
   9  17   0      599.85      643.52     79.05 o
   0  18   0       27.33       15.48     40.23 o
   1  18   0      319.83      369.38     37.05 o
   2  18   0      571.00      537.91     41.09 o
   3  18   0     2991.80     3018.35     95.48 o
   4  18   0      620.09      551.42     60.04 o
   5  18   0      219.99      257.48     46.49 o
   6  18   0      617.76      690.24     77.13 o
   7  18   0       99.41       34.06     61.06 o
   8  18   0      949.33      922.42    105.67 o
   9  18   0       39.14     -155.42    155.42 o
   1  19   0      241.88      319.85     36.83 o
   2  19   0     1026.58      885.49     65.59 o
   3  19   0       35.15       11.17     42.73 o
   4  19   0      412.88      369.86     49.87 o
   5  19   0     1895.78     2069.95    113.83 o
   6  19   0      850.22      859.04    113.20 o
   7  19   0      199.53       87.02     68.71 o
   8  19   0      173.68      114.09    150.46 o
   0  20   0     2514.02     2457.95    269.51 o
   1  20   0      706.64      679.11     72.27 o
   2  20   0     2064.23     2229.08    108.49 o
   3  20   0     1396.72     1306.02     87.47 o
   4  20   0      511.88      523.89     61.50 o
   5  20   0      956.28      867.85     85.95 o
   6  20   0      747.29      766.99     79.52 o
   1  21   0      146.67       97.04     42.92 o
   2  21   0      894.25     1118.82     79.66 o
   3  21   0      583.22      480.43     58.06 o
   4  21   0       93.50       -0.72     68.04 o
   5  21   0      588.28      527.39     80.95 o
   0  22   0      374.93      432.14     94.17 o
   1  22   0        1.86       37.16     83.58 o
   2  22   0        4.67       53.58     56.99 o
   3  22   0       25.80       96.17     72.79 o
 -15   1   1        5.16      -21.19    105.93 o
 -14   1   1     1588.75     1536.97    107.18 o
 -13   1   1     1679.83     1521.40    106.35 o
 -12   1   1     1487.94     1427.18     94.30 o
 -11   1   1     6734.04     7060.06    173.61 o
 -10   1   1       46.12       37.37     78.54 o
  -9   1   1      730.14      754.35     69.45 o
  -8   1   1     9069.68     9279.20    314.16 o
  -7   1   1      157.09      116.09     27.99 o
  -6   1   1     3762.01     3827.95    108.11 o
  -5   1   1     4880.11     4475.97    104.05 o
  -4   1   1      633.79      565.55     24.57 o
  -3   1   1    16521.00    18928.20    269.92 o
  -2   1   1     2859.80     3372.88    179.40 o
   2   1   1     5493.62     4846.84    106.44 o
   3   1   1     9468.74     9229.20    123.66 o
   4   1   1    11695.52    12699.68    170.10 o
   5   1   1     1014.51      968.31     29.28 o
   6   1   1    29002.37    30098.41    439.68 o
   7   1   1      159.62      201.43     26.49 o
   8   1   1      735.44      853.07     52.85 o
   9   1   1     5963.16     5926.61    139.09 o
  10   1   1      472.92      307.54     87.63 o
  11   1   1     1096.81     1076.21     75.18 o
  12   1   1     1015.41     1062.84     81.62 o
  13   1   1      704.98      968.70    101.28 o
  14   1   1      291.10      277.01     78.81 o
 -15   2   1      121.64       20.47     88.96 o
 -14   2   1     2173.79     2075.54    124.71 o
 -13   2   1     2085.12     2013.35    112.34 o
 -12   2   1     1410.49     1202.75     89.97 o
 -11   2   1     2483.32     2390.42    123.14 o
 -10   2   1     2796.73     2689.84    120.50 o
  -9   2   1       88.76       94.52     40.36 o
  -8   2   1      663.59      677.38     49.00 o
  -7   2   1     1164.48     1043.67     58.62 o
  -6   2   1      423.47      381.20     31.06 o
  -5   2   1      726.47      629.38     37.27 o
  -4   2   1      861.94     1121.63     32.93 o
  -3   2   1       75.95      203.75     14.61 o
  -2   2   1     6212.72     5513.74    123.90 o
  -1   2   1     2730.00     2725.87     62.35 o
   1   2   1       68.61       59.52     24.80 o
   2   2   1     1473.81     1388.76     30.28 o
   3   2   1    21924.27    23130.89    342.61 o
   4   2   1      220.53      354.80     28.68 o
   5   2   1      119.87      203.85     18.59 o
   6   2   1     1295.95     1204.35     40.65 o
   7   2   1      148.92      181.01     23.22 o
   8   2   1     4311.36     4183.43    104.29 o
   9   2   1      147.88       70.57     43.74 o
  10   2   1       66.50       36.17     37.89 o
  11   2   1      402.13      297.11     48.58 o
  12   2   1     1512.49     1769.94    119.49 o
  13   2   1      113.12      174.10     64.43 o
  14   2   1      949.40      901.78     88.91 o
 -15   3   1        7.47       72.81    111.47 o
 -14   3   1       57.70      -21.72     76.83 o
 -13   3   1      698.66      652.58     81.68 o
 -12   3   1     2312.47     2178.28    102.42 o
 -11   3   1      669.12      615.86     65.91 o
 -10   3   1     5396.01     5508.45    139.10 o
  -9   3   1     1241.14     1172.25     76.67 o
  -8   3   1        5.08       17.29     24.90 o
  -7   3   1     4753.26     4661.48    108.80 o
  -6   3   1      340.84      417.57     29.47 o
  -5   3   1     3679.78     3526.54     68.97 o
  -4   3   1     2187.47     2178.33     55.88 o
  -3   3   1     6733.68     6765.30     87.91 o
  -2   3   1    10616.84    10830.68    122.05 o
  -1   3   1    50220.93    57463.54    857.72 o
   0   3   1     2360.46     2120.46     28.82 o
   1   3   1       11.57        3.00      5.43 o
   2   3   1    98926.29   112182.65   1603.23 o
   3   3   1      789.14      749.66     25.57 o
   4   3   1    11020.23    10494.85    245.71 o
   5   3   1     7844.36     8290.77    131.79 o
   6   3   1     2577.06     2641.81     69.59 o
   7   3   1      106.72       43.99     21.18 o
   8   3   1     7344.57     7392.39    196.86 o
   9   3   1      363.90      452.22     56.48 o
  10   3   1     2749.99     2847.58     93.22 o
  11   3   1     1420.78     1478.18     85.07 o
  12   3   1      160.67      320.63     71.74 o
  13   3   1     1811.27     2156.61    168.87 o
  14   3   1      127.75      172.72     71.85 o
 -14   4   1      241.70      184.91     87.75 o
 -13   4   1      174.90      232.69     97.54 o
 -12   4   1      249.10      257.29    195.11 o
 -11   4   1      277.82      150.46     77.71 o
 -10   4   1     1476.61     1442.47     73.40 o
  -9   4   1     8391.23     8345.01    178.74 o
  -8   4   1     2533.48     2254.23    107.47 o
  -7   4   1     2901.21     2928.26     80.70 o
  -6   4   1     2617.50     2373.68     59.90 o
  -5   4   1     2013.64     1967.62     48.21 o
  -4   4   1       90.50       47.09     11.20 o
  -3   4   1     4540.64     4824.02     55.59 o
  -2   4   1     3543.73     3661.61     38.08 o
  -1   4   1     2877.63     2790.42     34.23 o
   0   4   1    35726.89    39878.54    320.33 o
   1   4   1    15385.22    15836.83    194.72 o
   2   4   1   139107.80   161105.80   2078.99 o
   3   4   1       55.12       27.80     11.40 o
   4   4   1    14423.05    16106.82    367.39 o
   5   4   1     1253.93     1546.28     64.02 o
   6   4   1      220.20      262.03     53.74 o
   7   4   1     3741.35     3479.10    116.12 o
   8   4   1      164.91      158.31     29.59 o
   9   4   1     1598.35     1657.92     67.87 o
  10   4   1      657.62      778.28     69.64 o
  11   4   1     2653.66     2753.15    102.45 o
  12   4   1      786.05      909.47     90.06 o
  13   4   1      312.88      332.79     90.39 o
  14   4   1      790.56     1079.53    141.72 o
 -14   5   1      182.90       56.68    121.09 o
 -13   5   1     2114.70     2206.48    116.72 o
 -12   5   1       15.30      -17.74     63.51 o
 -11   5   1       58.24        0.91     54.62 o
 -10   5   1     2240.35     2163.84     84.35 o
  -9   5   1      247.84      281.39     37.61 o
  -8   5   1     2696.20     2702.32     82.93 o
  -7   5   1     1830.79     1766.89     53.05 o
  -6   5   1     1016.93      998.77     37.89 o
  -5   5   1       13.54        3.18     12.39 o
  -4   5   1     3894.65     3365.13     52.85 o
  -3   5   1     3637.76     3829.49     48.25 o
  -2   5   1     7684.58     7810.93     73.78 o
  -1   5   1       28.53       49.69      5.35 o
   0   5   1     2010.98     1998.00     22.70 o
   1   5   1    21064.62    23780.10    218.23 o
   2   5   1    99666.02   110023.51   1549.02 o
   3   5   1     1265.88     1324.31     44.72 o
   4   5   1    11652.34    12692.99    286.90 o
   5   5   1     3429.53     2735.12     90.47 o
   6   5   1      678.07      769.22     54.80 o
   7   5   1     2058.93     1944.33     85.64 o
   8   5   1      763.93      911.05    114.09 o
   9   5   1      104.73       64.95     42.51 o
  10   5   1      143.85       95.05     50.05 o
  11   5   1      376.99      532.30    100.91 o
  12   5   1      574.42      601.43     68.55 o
  13   5   1      916.75      977.81    113.26 o
  14   5   1       73.39      190.15    101.62 o
 -14   6   1     1988.95     1913.65    132.45 o
 -13   6   1        1.78       -6.59     58.62 o
 -12   6   1     5942.07     5806.29    204.56 o
 -11   6   1      130.37      121.00     42.73 o
 -10   6   1      741.53      646.81     57.72 o
  -9   6   1     2316.23     2305.52    100.80 o
  -8   6   1      168.60      138.79     28.91 o
  -7   6   1      208.36      204.63     27.16 o
  -6   6   1     3771.10     3571.43     67.22 o
  -5   6   1     1798.62     1697.60     47.50 o
  -4   6   1      452.51      406.45     25.43 o
  -3   6   1    10533.17    11111.47    120.33 o
  -2   6   1     2125.42     2139.43     31.57 o
  -1   6   1       12.20       16.21      5.76 o
   0   6   1     4463.98     4185.44     41.30 o
   1   6   1       77.54       54.86      6.28 o
   2   6   1     2888.44     2881.77     44.14 o
   3   6   1     6521.66     5944.13    103.97 o
   4   6   1    21831.07    22830.62    494.24 o
   5   6   1       35.60       52.53     24.95 o
   6   6   1       90.78      101.11     42.99 o
   7   6   1      717.29      696.11     95.90 o
   8   6   1      791.95      787.08     70.86 o
   9   6   1       38.12       88.90     42.57 o
  10   6   1     1001.76     1062.35     93.34 o
  11   6   1      570.74      503.21     78.54 o
  12   6   1      570.14      516.58     80.44 o
  13   6   1     3084.20     3388.43    174.96 o
  14   6   1       12.78       73.97    252.98 o
 -14   7   1      546.24      524.45     83.99 o
 -13   7   1       26.60       69.64     64.63 o
 -12   7   1      369.22      416.07     61.38 o
 -11   7   1       84.48      146.69     43.91 o
 -10   7   1      111.17      136.05     33.24 o
  -9   7   1      252.65      186.98     31.04 o
  -8   7   1      974.85      900.99     49.62 o
  -7   7   1     4052.60     3787.93     88.64 o
  -6   7   1       21.44       45.34     17.98 o
  -5   7   1     1107.15      867.67     34.38 o
  -4   7   1      945.76      878.80     25.61 o
  -3   7   1    14653.18    15727.29    166.90 o
  -2   7   1      790.53      554.86     21.40 o
  -1   7   1      944.04      734.81     16.40 o
   0   7   1     4302.05     4324.39     43.83 o
   1   7   1     6230.07     5815.35     62.06 o
   2   7   1    10441.26    11128.33    173.94 o
   3   7   1    11852.11    12401.04    226.19 o
   4   7   1    20896.23    22988.75    396.94 o
   5   7   1    10234.42    10675.53    258.26 o
   6   7   1     2275.17     2121.26     88.65 o
   7   7   1      706.93      777.87    119.05 o
   8   7   1     2048.31     2086.66    135.58 o
   9   7   1     2139.75     2087.07    106.09 o
  10   7   1      336.72      423.99     81.02 o
  11   7   1     1171.15     1090.49    110.41 o
  12   7   1      318.67      463.07     81.22 o
  13   7   1      691.69      628.22    102.18 o
  14   7   1      646.12      574.77    168.65 o
 -14   8   1        3.18       47.56     78.94 o
 -13   8   1      877.05      981.34     91.41 o
 -12   8   1     2113.65     2303.08    117.02 o
 -11   8   1     1992.08     2210.48     85.64 o
 -10   8   1       71.93       56.37     34.15 o
  -9   8   1     1617.55     1689.61     66.13 o
  -8   8   1       60.45       -4.96     26.13 o
  -7   8   1      334.59      327.87     28.70 o
  -6   8   1     1774.67     1587.90     56.97 o
  -5   8   1     7215.12     7081.18    110.53 o
  -4   8   1      738.86      695.14     24.69 o
  -3   8   1     4009.55     3851.46     52.44 o
  -2   8   1     6536.05     6429.45     71.78 o
  -1   8   1      123.62      125.19     12.19 o
   0   8   1     1395.07     1480.04     26.11 o
   1   8   1     1944.62     1930.37     34.33 o
   2   8   1      141.20      164.79     14.17 o
   3   8   1    14193.90    14730.15    284.77 o
   4   8   1    28437.84    28704.16    489.87 o
   5   8   1      428.09      212.70     29.48 o
   6   8   1       12.40       94.25     62.83 o
   7   8   1     2091.77     2095.05     98.86 o
   8   8   1     1714.30     1785.73    132.28 o
   9   8   1      364.76      357.15     77.71 o
  10   8   1       19.20      116.62     78.54 o
  11   8   1     1591.98     1690.20    149.64 o
  12   8   1      314.69      413.44     82.79 o
  13   8   1      601.21      620.70    109.13 o
 -13   9   1     1433.88     1701.63    125.86 o
 -12   9   1       27.85      112.29     59.12 o
 -11   9   1      147.99      125.58     53.79 o
 -10   9   1     1656.74     1689.89     92.23 o
  -9   9   1      361.89      358.18     46.02 o
  -8   9   1       54.15       61.11     28.36 o
  -7   9   1      760.63      841.83     48.52 o
  -6   9   1     1497.48     1409.06     45.98 o
  -5   9   1       49.89       -7.26     22.76 o
  -4   9   1     2477.35     2112.39     45.76 o
  -3   9   1       18.12        4.01     11.52 o
  -2   9   1     3223.73     3105.57     48.90 o
  -1   9   1     9530.46     9828.34    110.55 o
   0   9   1     2027.97     1863.62     37.99 o
   1   9   1      774.52      774.84     24.08 o
   2   9   1    12196.11    12057.74    141.57 o
   3   9   1      684.84      789.54     30.84 o
   4   9   1    23968.01    26443.37    506.73 o
   5   9   1     1127.21      901.13    115.74 o
   6   9   1      488.77      402.31     43.37 o
   7   9   1     1732.79     1675.82     77.24 o
   8   9   1      221.42      263.27     41.61 o
   9   9   1     1215.99     1156.42     79.46 o
  10   9   1     1602.86     1504.92    181.05 o
  11   9   1     2932.33     3104.61    126.17 o
  12   9   1       88.71       72.74     67.42 o
  13   9   1      344.18      372.58     80.42 o
 -13  10   1     1270.26     1255.68    149.43 o
 -12  10   1       28.35       26.25     65.16 o
 -11  10   1     1812.16     1694.93    187.43 o
 -10  10   1     4296.75     4482.99    139.59 o
  -9  10   1      662.12      612.61     73.47 o
  -8  10   1     6124.35     5835.22    149.26 o
  -7  10   1      445.87      496.92     43.73 o
  -6  10   1     1078.84     1030.37     72.15 o
  -5  10   1     1688.59     1634.85     54.31 o
  -4  10   1      303.72      281.30     23.57 o
  -3  10   1       39.32       38.43     15.61 o
  -2  10   1     4412.80     4397.21     69.43 o
  -1  10   1      403.31      409.35     23.70 o
   0  10   1      678.69      577.36     25.39 o
   1  10   1    11664.35    11959.79    154.14 o
   2  10   1     3072.74     2911.95     49.02 o
   3  10   1      867.89      856.20     42.85 o
   4  10   1     8048.07     8530.20    271.17 o
   5  10   1     1630.78     1966.83     74.35 o
   6  10   1      363.47      296.39     37.30 o
   7  10   1       68.35       90.60     42.04 o
   8  10   1       12.51      -35.23     39.01 o
   9  10   1      187.68      186.46     49.47 o
  10  10   1     1638.14     1575.92    100.12 o
  11  10   1     2621.91     2869.63    128.78 o
  12  10   1       42.80      -28.95     72.10 o
  13  10   1        6.24      -85.26     85.26 o
 -13  11   1        6.29       -7.04     97.28 o
 -12  11   1       86.11       34.23     70.15 o
 -11  11   1     3355.18     3500.36    139.78 o
 -10  11   1       77.81       95.07     54.25 o
  -9  11   1     1247.21     1348.59    102.87 o
  -8  11   1     3859.00     4035.06    123.83 o
  -7  11   1      656.00      732.78     51.26 o
  -6  11   1     2347.28     2381.21     70.04 o
  -5  11   1      418.03      516.99     41.71 o
  -4  11   1      429.45      421.03     34.16 o
  -3  11   1     3529.00     3247.44     67.55 o
  -2  11   1     7138.68     7411.27    105.63 o
  -1  11   1       98.69      134.75     16.39 o
   0  11   1    14293.72    14117.44    179.77 o
   1  11   1    21092.91    22454.47    273.27 o
   2  11   1      555.32      598.07     29.42 o
   3  11   1     2700.02     2395.98     59.93 o
   4  11   1      279.68      257.42     35.59 o
   5  11   1     6407.94     6585.06    151.81 o
   6  11   1     4031.35     4112.27    119.15 o
   7  11   1     5118.62     5226.08    239.75 o
   8  11   1        0.85      -26.97     41.39 o
   9  11   1     9584.25     9552.58    220.71 o
  10  11   1      142.67       55.19     61.23 o
  11  11   1       14.84      -64.40     64.40 o
  12  11   1     1668.36     1708.75    155.67 o
  13  11   1        5.41       33.67    116.75 o
 -12  12   1      257.96      366.21     76.56 o
 -11  12   1      158.80      111.56     63.13 o
 -10  12   1       13.96       40.98     74.52 o
  -9  12   1       17.11        4.65     49.64 o
  -8  12   1     1071.91      941.26     80.64 o
  -7  12   1        0.36      -30.49     30.49 o
  -6  12   1      539.88      605.82     47.08 o
  -5  12   1     1518.12     1558.08     73.51 o
  -4  12   1        2.79       30.41     23.06 o
  -3  12   1      989.49      964.10     50.18 o
  -2  12   1      106.74      138.91     20.22 o
  -1  12   1      387.47      370.83     25.80 o
   0  12   1      122.66      131.42     18.18 o
   1  12   1     1274.90     1237.17     38.18 o
   2  12   1        5.74       10.39     18.19 o
   3  12   1      263.85      318.98     52.19 o
   4  12   1      562.50      503.82     52.74 o
   5  12   1     1089.57     1016.63     66.55 o
   6  12   1       22.69      -13.04     41.39 o
   7  12   1      880.84      723.32     73.85 o
   8  12   1        4.82      -45.03     45.03 o
   9  12   1     1339.18     1073.53     97.62 o
  10  12   1       31.24      -13.82     63.66 o
  11  12   1        1.52      -54.94     81.93 o
  12  12   1        7.58      119.73    108.85 o
 -12  13   1       10.89      -43.48    134.76 o
 -11  13   1      159.66      185.14     69.53 o
 -10  13   1      532.97      557.98     96.44 o
  -9  13   1      976.94      958.12     82.41 o
  -8  13   1     2975.42     2748.85    130.36 o
  -7  13   1     2909.23     2849.83     85.06 o
  -6  13   1      152.65      178.13     31.79 o
  -5  13   1     1528.96     1499.30     61.21 o
  -4  13   1      364.38      378.24     34.76 o
  -3  13   1     2457.40     2451.99     61.70 o
  -2  13   1     1318.03     1321.73     47.09 o
  -1  13   1      751.43      771.56     42.75 o
   0  13   1     6629.36     6701.68    101.91 o
   1  13   1     1874.47     1799.57     52.57 o
   2  13   1       55.26       72.93     22.65 o
   3  13   1     3081.84     3179.70     77.81 o
   4  13   1      749.85      704.17     47.50 o
   5  13   1     1843.16     1656.47     93.42 o
   6  13   1     9045.28     9612.66    209.69 o
   7  13   1      203.99      166.29     50.83 o
   8  13   1      436.82      321.00     63.19 o
   9  13   1     2321.32     2421.02    191.66 o
  10  13   1        1.41      -82.26     82.26 o
  11  13   1       40.97       36.38    171.96 o
  12  13   1     1509.51     1145.85    226.52 o
 -11  14   1      355.70      389.89     75.23 o
 -10  14   1      492.56      493.51     70.63 o
  -9  14   1      440.89      469.07     63.37 o
  -8  14   1      387.94      257.95     53.26 o
  -7  14   1      118.89       62.17     39.27 o
  -6  14   1       13.24        6.46     31.92 o
  -5  14   1      144.67      146.62     31.28 o
  -4  14   1      305.59      312.37     31.71 o
  -3  14   1      377.55      343.03     52.25 o
  -2  14   1       74.03       82.83     21.40 o
  -1  14   1      788.96      882.28     51.16 o
   0  14   1      277.55      315.51     27.97 o
   1  14   1       66.26       86.84     42.16 o
   2  14   1      264.39      319.77     30.73 o
   3  14   1        4.61       13.85     27.68 o
   4  14   1      624.87      554.64     64.91 o
   5  14   1       53.46       43.74     37.59 o
   6  14   1     2380.34     2165.51     95.10 o
   7  14   1      632.83      545.02     56.71 o
   8  14   1       27.84       49.38     65.53 o
   9  14   1      786.55      937.83    114.41 o
  10  14   1       23.18      -68.04     68.04 o
  11  14   1      442.44      704.36    192.63 o
 -11  15   1        0.31      -72.75    158.73 o
 -10  15   1     1604.17     1912.31    188.06 o
  -9  15   1      211.24      196.11     69.91 o
  -8  15   1      196.66       44.74     54.87 o
  -7  15   1     3439.32     3650.82    116.33 o
  -6  15   1     2157.13     1968.38     87.42 o
  -5  15   1       41.64        7.68     33.86 o
  -4  15   1     8944.41     9220.24    154.67 o
  -3  15   1       13.65       29.87     35.56 o
  -2  15   1     1558.92     1692.07     58.25 o
  -1  15   1     8442.59     8291.26    138.99 o
   0  15   1      169.70      219.62     31.26 o
   1  15   1     1698.24     1765.35     51.98 o
   2  15   1     5795.41     5860.40     98.32 o
   3  15   1      970.94      934.50     54.52 o
   4  15   1     1157.60     1028.24     89.50 o
   5  15   1     4301.98     4719.64    132.17 o
   6  15   1     1410.25     1544.85     88.28 o
   7  15   1     4833.02     4939.80    146.83 o
   8  15   1      664.37      800.93     81.67 o
   9  15   1       44.76      -65.69     65.69 o
  10  15   1      340.07      356.66    106.65 o
  11  15   1      620.79     1402.13    295.97 o
 -10  16   1      130.37      -87.39     87.39 o
  -9  16   1      205.20      191.83     64.95 o
  -8  16   1       53.28        5.84    103.48 o
  -7  16   1      107.35       19.07     41.63 o
  -6  16   1     3216.75     3326.20     97.16 o
  -5  16   1      239.51      236.85     44.20 o
  -4  16   1       29.79       13.33     47.49 o
  -3  16   1      374.83      358.88     51.94 o
  -2  16   1     1032.93     1064.71     52.24 o
  -1  16   1      202.25      189.64     26.10 o
   0  16   1       12.75       40.31     23.28 o
   1  16   1      311.38      346.36     36.14 o
   2  16   1       76.62      106.52     29.86 o
   3  16   1      251.27      370.44     43.98 o
   4  16   1     3523.62     3396.68    178.38 o
   5  16   1      264.86       53.21    108.30 o
   6  16   1        0.28       11.84     86.46 o
   7  16   1     1370.74     1562.02    100.97 o
   8  16   1      714.92      474.13     68.02 o
   9  16   1      105.27        0.95     64.84 o
  10  16   1      296.05      347.49    107.21 o
  -9  17   1       15.07      -65.84     65.84 o
  -8  17   1      148.13      107.08     63.60 o
  -7  17   1     1432.08     1260.11    138.78 o
  -6  17   1       22.18       47.16     42.53 o
  -5  17   1       75.05      115.96     44.72 o
  -4  17   1       67.08       92.90     41.05 o
  -3  17   1       39.58       27.52     34.95 o
  -2  17   1      114.26       98.76     28.54 o
  -1  17   1     5622.67     5785.35    102.97 o
   0  17   1       11.38       12.67     28.84 o
   1  17   1        4.71       -0.23     26.37 o
   2  17   1     4385.03     4567.87    115.88 o
   3  17   1       17.93       45.75     44.63 o
   4  17   1     1051.76     1221.22     85.21 o
   5  17   1       94.57       36.06     74.75 o
   6  17   1        2.44      -43.15     79.37 o
   7  17   1       56.92       22.32     61.44 o
   8  17   1     1204.03     1310.50    111.71 o
   9  17   1      138.76      166.61    136.50 o
  -8  18   1      196.14      136.17     66.61 o
  -7  18   1      956.93      814.73     83.04 o
  -6  18   1     1617.18     1821.63    157.17 o
  -5  18   1      207.59      203.16     63.96 o
  -4  18   1       91.66       33.61     38.14 o
  -3  18   1      209.70      222.82     38.30 o
  -2  18   1      204.90      218.34     36.74 o
  -1  18   1      161.22      133.73     35.49 o
   0  18   1      946.63      835.35     54.40 o
   1  18   1     2551.09     2538.46     72.03 o
   2  18   1      628.20      640.55     65.52 o
   3  18   1      315.08      354.61     55.15 o
   4  18   1      336.09      276.20     73.03 o
   5  18   1        1.93      -39.51     54.13 o
   6  18   1      344.30      335.41     63.86 o
   7  18   1     1388.41     1257.82    103.24 o
   8  18   1      527.20      249.10     78.66 o
  -7  19   1      190.77      346.83     70.11 o
  -6  19   1      793.37      930.11    100.73 o
  -5  19   1     2932.53     2893.22    180.52 o
  -4  19   1     1363.68     1394.68     82.85 o
  -3  19   1     3381.36     3269.79     95.07 o
  -2  19   1      648.00      832.43     66.80 o
  -1  19   1      536.60      538.15     58.54 o
   0  19   1     1387.95     1340.63    100.56 o
   1  19   1     1296.95     1372.17     69.25 o
   2  19   1      269.31      256.18     44.34 o
   3  19   1     1603.43     1676.64    124.58 o
   4  19   1     1668.04     1690.52    138.19 o
   5  19   1      351.66      446.13     65.97 o
   6  19   1     2529.66     2778.46    147.86 o
   7  19   1      373.25      252.14     89.83 o
  -6  20   1       91.22       95.51     67.13 o
  -5  20   1     1185.12     1245.18    121.27 o
  -4  20   1      364.10      364.15     53.52 o
  -3  20   1      218.90      152.23     45.46 o
  -2  20   1     1258.32     1442.48    101.29 o
  -1  20   1       10.43       68.00     40.55 o
   0  20   1     1055.98     1047.61     63.86 o
   1  20   1      395.83      516.21     51.27 o
   2  20   1      101.12       27.94     47.02 o
   3  20   1      112.97      104.53     48.54 o
   4  20   1      244.70      198.92     65.32 o
   5  20   1      131.57      108.74     78.24 o
   6  20   1      106.73      208.05     71.25 o
  -5  21   1      570.59      557.08     79.95 o
  -4  21   1       48.12       56.83     55.70 o
  -3  21   1      545.84      418.75     70.39 o
  -2  21   1        1.75       59.07     47.00 o
  -1  21   1      218.18      202.62     93.55 o
   0  21   1       85.87       63.86     86.21 o
   1  21   1       55.33       98.93     53.71 o
   2  21   1      737.46      664.81     61.35 o
   3  21   1       33.00      -19.83     56.80 o
   4  21   1       53.35      116.18    136.69 o
   5  21   1       16.24      -75.92     75.92 o
  -3  22   1      567.71      466.14     90.21 o
  -2  22   1      208.62      570.44    185.19 o
  -1  22   1       80.01       56.85     57.68 o
   0  22   1      100.00       63.07     85.41 o
   1  22   1       21.08      -14.41     62.79 o
   2  22   1        0.46      147.00     60.86 o
 -15   0   2       11.82      -59.85    109.95 o
 -14   0   2     1406.25     1159.43    134.58 o
 -13   0   2     1371.82     1256.99    138.06 o
 -12   0   2        1.76      -67.79     84.33 o
 -11   0   2    12831.84    14264.37    489.42 o
  -9   0   2      722.29      677.92     90.94 o
  -8   0   2    18161.18    18465.81    572.10 o
  -7   0   2      368.63      396.83     64.48 o
  -6   0   2     6664.27     6339.35    224.87 o
  -5   0   2       73.22      212.87     27.46 o
  -4   0   2      552.78      637.35     37.98 o
  -3   0   2     1995.74     1850.06     46.76 o
  -2   0   2    29242.54    32241.93   1404.33 o
   1   0   2    60160.30    60715.18    984.43 o
   2   0   2    10913.49    11358.22    193.79 o
   3   0   2    14101.67    14111.91    241.31 o
   4   0   2    11257.27    11401.98    254.20 o
   5   0   2        4.08      -16.20     16.20 o
   6   0   2    26911.91    28683.26    490.77 o
   7   0   2     4459.47     3818.80    119.05 o
   8   0   2      173.22      142.12     47.95 o
   9   0   2     5549.19     5532.88    166.45 o
  10   0   2     3275.33     3092.20    125.94 o
  11   0   2     1535.95     1461.66    173.61 o
  12   0   2     1122.64     1306.48    163.69 o
  13   0   2      940.73     1122.21    135.84 o
  14   0   2      627.96      542.33    145.50 o
 -15   1   2        2.98      -82.58     82.58 o
 -14   1   2      564.73      431.34     72.66 o
 -13   1   2     1062.76     1017.01     93.16 o
 -12   1   2     4331.52     4328.85    178.57 o
 -11   1   2        6.77       -3.31     74.41 o
  -9   1   2      541.71      452.34     50.11 o
  -8   1   2     1948.06     1940.93     83.54 o
  -7   1   2     1678.05     1529.13     68.95 o
  -6   1   2     1281.77     1436.16     63.14 o
  -5   1   2      314.91      507.96     28.93 o
  -4   1   2     2477.23     2560.34     48.63 o
  -3   1   2     4144.05     3722.47     53.80 o
  -2   1   2     3181.66     3003.98     49.36 o
  -1   1   2    18705.32    20541.66    332.93 o
   1   1   2    19416.21    19022.44    290.94 o
   2   1   2     5229.64     5278.00     67.12 o
   3   1   2      895.67     1035.05     22.12 o
   4   1   2     1625.03     1661.07     33.32 o
   5   1   2      209.26      321.60     21.74 o
   6   1   2     2162.01     2260.15     54.27 o
   7   1   2      123.98      115.47     23.63 o
   8   1   2       79.49       46.63     29.16 o
   9   1   2     1493.69     1504.20     66.03 o
  10   1   2      360.02      297.71     38.53 o
  11   1   2      392.63      356.24     46.22 o
  12   1   2        5.63       35.66     57.25 o
  13   1   2       66.60       75.68     80.43 o
  14   1   2       99.22       14.79     79.45 o
 -15   2   2      887.25      697.92     91.34 o
 -14   2   2      478.25      431.70     75.25 o
 -13   2   2      259.90      293.76     77.59 o
 -12   2   2     3253.14     2988.86    146.31 o
 -11   2   2     2964.46     2946.75    103.94 o
 -10   2   2      109.45      114.75     38.28 o
  -9   2   2      273.85      279.43     61.18 o
  -8   2   2     7955.31     7996.78    202.73 o
  -7   2   2       46.51       27.48     28.11 o
  -6   2   2     2284.91     2225.71     86.81 o
  -5   2   2      175.51      160.24     20.42 o
  -4   2   2     1531.61     1486.86     45.93 o
  -3   2   2       49.51      123.37      9.98 o
  -2   2   2      323.01      408.52     13.36 o
  -1   2   2    26727.76    28987.45    326.18 o
   0   2   2        6.46       38.53      6.22 o
   1   2   2     4303.95     4150.37     69.99 o
   2   2   2       67.27       95.39     10.83 o
   3   2   2     1801.86     1658.19     39.00 o
   4   2   2     8612.70     7714.74    145.67 o
   5   2   2    17629.97    18355.15    270.83 o
   6   2   2     3995.70     3653.24     71.90 o
   7   2   2     5010.07     5153.53     97.05 o
   8   2   2     3549.65     3385.11    150.46 o
   9   2   2      365.83      574.32     65.05 o
  10   2   2      247.24      291.46     80.19 o
  11   2   2     1152.02     1283.31     76.15 o
  12   2   2      144.17      106.12     62.42 o
  13   2   2       65.01       54.10     69.21 o
  14   2   2      515.04      424.33     88.22 o
 -15   3   2       18.10      -41.96     86.76 o
 -14   3   2      450.80      398.02    137.07 o
 -13   3   2     1743.80     1860.82    191.19 o
 -12   3   2     1093.71      984.25    145.50 o
 -11   3   2      752.14      725.40     89.94 o
 -10   3   2     7327.27     7509.80    206.59 o
  -9   3   2     1694.49     1796.44     75.42 o
  -8   3   2      209.50      130.62     42.99 o
  -7   3   2      757.16      762.29     45.90 o
  -6   3   2       89.91      127.66     22.14 o
  -5   3   2     3508.39     3584.58     71.62 o
  -4   3   2       45.86       27.14      9.84 o
  -3   3   2     4937.36     5025.40     65.07 o
  -2   3   2     1171.25     1170.23     21.05 o
  -1   3   2      415.34      543.92     13.16 o
   0   3   2     2696.38     2905.57     35.68 o
   1   3   2     2240.66     2245.33     42.76 o
   2   3   2      978.05     1130.84     45.86 o
   3   3   2     5153.18     4776.37    102.14 o
   4   3   2     1677.91     1449.70     45.42 o
   5   3   2     3249.65     3578.49    104.99 o
   6   3   2     2317.11     2184.36    104.17 o
   7   3   2     3476.65     3150.05     80.01 o
   8   3   2     1961.11     1896.07    167.09 o
   9   3   2      255.29      231.48     49.60 o
  10   3   2      354.24      380.46     48.94 o
  11   3   2      301.04      255.08     49.72 o
  12   3   2      509.75      564.38     81.44 o
  13   3   2     1219.79     1166.70    150.20 o
  14   3   2      160.25        5.97     91.06 o
 -15   4   2      544.85      501.00    138.89 o
 -14   4   2       25.84      -47.53     63.18 o
 -13   4   2      135.79      356.25     75.97 o
 -12   4   2     2156.63     2135.02    101.62 o
 -11   4   2      139.30      228.75     55.53 o
 -10   4   2     2356.42     2571.49    110.41 o
  -9   4   2     5133.93     5063.94    176.40 o
  -8   4   2      713.68      719.57     60.97 o
  -7   4   2     1673.42     1684.56     60.59 o
  -6   4   2    13280.76    14040.46    251.35 o
  -5   4   2       47.48       31.92     14.85 o
  -4   4   2    18785.17    20119.34    263.80 o
  -3   4   2       30.17       22.92      8.13 o
  -2   4   2      213.57      171.08     10.31 o
  -1   4   2     3165.79     2944.49     37.87 o
   0   4   2     7560.30     7608.84     77.68 o
   1   4   2     8872.67     9111.51    126.99 o
   2   4   2    49732.25    52219.21    758.25 o
   3   4   2     6687.16     6277.35    149.88 o
   4   4   2     3826.17     3988.91    110.61 o
   5   4   2    29463.11    30077.52    638.88 o
   6   4   2     9653.85    10008.66    242.66 o
   7   4   2      210.89      209.82     36.92 o
   8   4   2    12664.84    12209.13    403.44 o
   9   4   2      408.85      470.98     55.28 o
  10   4   2     1950.96     1994.17     81.48 o
  11   4   2     3786.38     3725.67    123.64 o
  12   4   2      224.96      268.64     76.67 o
  13   4   2      547.38      507.71     97.72 o
  14   4   2      815.95      834.22    106.83 o
 -14   5   2     4016.04     4222.50    136.33 o
 -13   5   2      372.23      485.33     81.44 o
 -12   5   2     4339.49     4556.73    117.90 o
 -11   5   2       95.84      115.23     46.50 o
 -10   5   2      850.80      769.36     77.22 o
  -9   5   2     7324.76     7400.50    196.90 o
  -8   5   2      921.20      829.81     46.28 o
  -7   5   2      105.57       91.34     20.82 o
  -6   5   2    14043.13    14864.70    231.59 o
  -5   5   2     3335.22     3371.40     61.68 o
  -4   5   2     4623.92     4606.54     75.72 o
  -3   5   2     9536.87     9096.80    127.82 o
  -2   5   2     3056.86     2850.90     39.44 o
  -1   5   2      308.64      376.86     13.58 o
   0   5   2      340.07      366.81     13.76 o
   1   5   2       71.32       73.99      6.81 o
   2   5   2      129.09       41.62     10.23 o
   3   5   2    11850.26    11843.54    268.99 o
   4   5   2     9813.07    10127.36    237.82 o
   5   5   2     2371.67     2362.25     84.97 o
   6   5   2     5370.56     4842.58    139.78 o
   7   5   2     2969.27     2621.18     98.86 o
   9   5   2      278.49      279.55     48.73 o
  10   5   2      125.99      127.48     53.44 o
  11   5   2      545.87      482.11     70.15 o
  12   5   2       26.21       27.84     73.41 o
  13   5   2     4930.87     5077.35    209.52 o
  14   5   2      116.78       93.96     96.23 o
 -14   6   2      131.04      175.16     72.58 o
 -13   6   2      268.79      315.12     62.95 o
 -12   6   2        0.19      -50.16     50.16 o
 -11   6   2       91.94      104.85     38.31 o
 -10   6   2        1.64      -42.78     46.72 o
  -9   6   2      119.64       53.78     28.35 o
  -8   6   2     2317.39     2283.22     67.25 o
  -7   6   2       58.25       91.17     41.34 o
  -6   6   2      780.64      686.30     37.48 o
  -5   6   2       11.57       24.99     14.31 o
  -4   6   2      260.81      303.41     26.37 o
  -3   6   2     2925.42     3345.81     77.47 o
  -2   6   2     1608.36     1697.18     33.80 o
  -1   6   2     1359.16     1337.57     21.01 o
   0   6   2       50.89       76.78      7.63 o
   1   6   2     2105.79     1970.94     31.91 o
   2   6   2     1141.50     1266.80     41.09 o
   3   6   2     6578.19     6259.57    160.53 o
   4   6   2       27.47       62.77     52.08 o
   5   6   2     3915.45     3927.18    118.98 o
   6   6   2      497.85      430.87     52.84 o
   7   6   2     1416.30     1293.00    120.70 o
   8   6   2      174.18      227.48     41.90 o
   9   6   2       94.68      135.64     47.77 o
  10   6   2      864.48      931.79     93.18 o
  11   6   2       49.34       78.80     61.67 o
  12   6   2      828.75      747.36    124.01 o
  13   6   2       58.12       61.05    224.04 o
  14   6   2      240.39      439.82    178.57 o
 -14   7   2     3303.24     3331.78    149.71 o
 -13   7   2      553.96      501.71     67.78 o
 -12   7   2      794.98      781.41    101.95 o
 -11   7   2     2269.36     2362.07     84.50 o
 -10   7   2      954.91      905.73     69.04 o
  -9   7   2     5889.18     5785.54    121.64 o
  -8   7   2     1568.50     1634.76     72.79 o
  -7   7   2     1868.50     1840.36     57.75 o
  -6   7   2     9209.17     9026.55    154.49 o
  -5   7   2      917.71      987.78     33.33 o
  -4   7   2      624.22      650.79     28.97 o
  -3   7   2     1114.22     1039.81     31.38 o
  -2   7   2      939.83      855.00     21.35 o
  -1   7   2     1847.17     1667.23     26.64 o
   0   7   2     8973.83     8141.48     91.69 o
   1   7   2     4554.64     4038.13     59.98 o
   2   7   2        9.34        4.38     20.49 o
   3   7   2    20784.83    23077.56    502.75 o
   4   7   2    16024.45    17015.42    384.47 o
   5   7   2     4242.84     4451.96    186.84 o
   6   7   2     2402.09     2301.01    139.72 o
   7   7   2      213.33      192.84     41.32 o
   8   7   2      684.03      689.70     84.33 o
   9   7   2     3792.02     3824.64    145.46 o
  10   7   2     3730.14     4065.58    157.37 o
  11   7   2      848.42      767.48     96.96 o
  12   7   2      203.44      162.63    113.26 o
  13   7   2     1352.13     1175.69    199.24 o
  14   7   2        1.62      -34.72    173.61 o
 -14   8   2      318.84      233.14     79.51 o
 -13   8   2      487.97      554.96     72.75 o
 -12   8   2      305.90      308.39     51.23 o
 -11   8   2      202.20      179.65     41.34 o
 -10   8   2       66.05       64.60     38.38 o
  -9   8   2     1063.02      980.40     58.00 o
  -8   8   2       43.51       11.56     31.74 o
  -7   8   2    11754.75    12147.75    202.87 o
  -6   8   2     1490.23     1425.31     55.28 o
  -5   8   2       33.72       29.54     19.22 o
  -4   8   2     6955.91     6954.75    106.15 o
  -3   8   2     4109.03     3989.51     68.22 o
  -2   8   2     1547.71     1537.17     41.53 o
  -1   8   2     5784.02     5402.70     68.67 o
   0   8   2     5613.67     5682.93     74.30 o
   1   8   2     2003.24     2209.25     41.30 o
   2   8   2    20562.59    20892.44    300.74 o
   3   8   2    11133.59    12126.38    226.23 o
   4   8   2    27165.34    27777.86    606.01 o
   5   8   2     4142.42     4183.44    134.66 o
   6   8   2     4313.43     3878.01    133.22 o
   7   8   2     2522.77     2486.80    143.85 o
   8   8   2     4974.92     5238.40    169.75 o
   9   8   2     1168.96     1178.23    226.52 o
  10   8   2      811.06      955.93    114.92 o
  11   8   2     4377.76     4723.66    184.85 o
  12   8   2      222.95      174.66     86.14 o
  13   8   2      917.86      710.99    145.50 o
 -13   9   2     4640.07     4902.07    166.73 o
 -12   9   2       26.81       20.19     47.51 o
 -11   9   2     2173.52     2039.03     88.54 o
 -10   9   2     4951.58     4773.09    131.87 o
  -9   9   2        8.67        5.74     31.31 o
  -8   9   2      807.52      825.79     52.96 o
  -7   9   2     5457.54     5640.93    115.11 o
  -6   9   2       63.28       43.87     23.63 o
  -5   9   2     2088.11     1904.18     92.12 o
  -4   9   2      980.49      955.34     31.36 o
  -3   9   2      353.71      310.99     19.97 o
  -2   9   2     6405.57     6491.21     78.38 o
  -1   9   2     2844.76     2681.01     41.17 o
   0   9   2     2011.50     1952.85     36.82 o
   1   9   2      397.54      385.89     22.22 o
   2   9   2     3067.36     3010.26     69.21 o
   3   9   2      860.61      767.80     45.91 o
   4   9   2     6599.61     6782.35    147.94 o
   5   9   2       49.40       69.14     36.71 o
   6   9   2     3733.14     3479.71    129.48 o
   7   9   2      811.02      730.83     99.21 o
   8   9   2      506.88      585.58    113.26 o
   9   9   2     2842.00     2721.85    134.66 o
  10   9   2     1258.03     1020.49    113.44 o
  11   9   2     1268.67     1018.33    111.61 o
  12   9   2      869.78      626.52    103.82 o
  13   9   2        1.47     -163.69    163.69 o
 -13  10   2      506.62      852.92    186.84 o
 -12  10   2      268.63      291.84     66.48 o
 -11  10   2     1501.07     1301.27    133.89 o
 -10  10   2       32.06       71.83     42.32 o
  -9  10   2        3.58       13.19     32.86 o
  -8  10   2      734.46      653.55     50.81 o
  -7  10   2       63.99       71.06     29.13 o
  -6  10   2      311.47      337.65     31.77 o
  -5  10   2     2569.21     2740.32     71.86 o
  -4  10   2      792.65      709.54     48.38 o
  -3  10   2      581.80      623.90     27.32 o
  -2  10   2     1805.71     1625.01     33.69 o
  -1  10   2      888.28      834.73     27.53 o
   0  10   2       11.16       15.62     12.72 o
   1  10   2     4288.70     4410.98     74.09 o
   2  10   2      884.36      971.82     53.70 o
   3  10   2      898.49      917.92     50.95 o
   4  10   2        8.19       22.06     45.47 o
   5  10   2       24.13      -20.55     29.28 o
   6  10   2     1748.97     1795.63     92.81 o
   7  10   2     1565.00     1685.71     88.28 o
   8  10   2      167.51      165.56     44.87 o
   9  10   2      240.43      219.94     49.68 o
  10  10   2      561.45      496.57     81.19 o
  11  10   2       92.19       80.56    107.28 o
  12  10   2       80.78      -55.89     79.81 o
  13  10   2        0.92     -102.13    102.13 o
 -13  11   2     1679.70     2010.08    221.88 o
 -12  11   2       33.15       99.57     76.86 o
 -11  11   2      423.97      323.39     54.17 o
 -10  11   2     3061.39     3005.69    107.51 o
  -9  11   2       61.00       49.34     36.46 o
  -8  11   2     1421.89     1460.20     67.94 o
  -7  11   2     1591.28     1731.72     74.95 o
  -6  11   2       32.51       50.10     25.01 o
  -5  11   2      344.12      324.47     28.61 o
  -4  11   2     2453.21     2467.44     65.21 o
  -3  11   2     1638.60     1613.97     57.21 o
  -2  11   2     1371.86     1366.13     37.85 o
  -1  11   2       26.12       39.20     14.82 o
   0  11   2       34.63       76.44     15.29 o
   1  11   2     2073.10     2306.30     48.43 o
   2  11   2      338.50      157.27     29.15 o
   3  11   2     1094.26     1134.78     70.03 o
   4  11   2      728.68      706.91    116.57 o
   5  11   2      521.05      583.04     54.59 o
   6  11   2     5249.97     5341.33    163.63 o
   7  11   2      372.11      233.57     46.37 o
   8  11   2       16.96      -21.24     43.40 o
   9  11   2      186.61      118.42     52.72 o
  10  11   2      384.02      172.68     87.47 o
  11  11   2       21.29      -15.13     92.14 o
  12  11   2      125.05      111.03     80.81 o
 -12  12   2      357.10      433.09     78.49 o
 -11  12   2     4220.86     4466.46    166.30 o
 -10  12   2       78.75       51.87     79.36 o
  -9  12   2       46.36       30.08     37.61 o
  -8  12   2     1793.38     2017.17     77.84 o
  -7  12   2        3.14      -28.50     28.50 o
  -6  12   2        2.05       32.17     26.35 o
  -5  12   2     6442.53     6607.40    117.05 o
  -4  12   2      212.72      231.14     27.19 o
  -3  12   2     2808.05     2856.54     72.26 o
  -2  12   2    13014.57    13459.25    212.46 o
  -1  12   2      618.32      661.84     40.55 o
   0  12   2     6981.07     7123.95    104.18 o
   1  12   2    16924.17    17137.52    217.50 o
   2  12   2     1574.93     1590.40     52.21 o
   3  12   2      356.72      367.74     33.56 o
   4  12   2    18235.18    18951.02    408.80 o
   5  12   2      101.58       98.49     40.32 o
   6  12   2    21108.51    21791.18    402.94 o
   7  12   2     2313.40     2655.78    103.65 o
   8  12   2       81.90      152.74     49.98 o
   9  12   2     4112.18     4037.00    142.69 o
  10  12   2     2423.37     2155.29    121.37 o
  11  12   2       18.31       50.78     89.56 o
  12  12   2      605.64      703.65    110.72 o
 -12  13   2      119.15      181.20     79.19 o
 -11  13   2     2967.30     3222.78    141.58 o
 -10  13   2      188.38      177.02     60.39 o
  -9  13   2     1971.33     1999.19     92.95 o
  -8  13   2      552.44      695.75     56.08 o
  -7  13   2       58.17       54.95     32.25 o
  -6  13   2      541.74      443.84     39.93 o
  -5  13   2      140.67      155.11     27.06 o
  -4  13   2     2138.49     2151.09     60.60 o
  -3  13   2      130.65      155.35     23.20 o
  -2  13   2     1345.36     1589.90     49.54 o
  -1  13   2      122.02      120.25     20.32 o
   0  13   2     1420.12     1362.78     58.94 o
   1  13   2      333.19      443.72     35.27 o
   2  13   2      364.02      326.87     40.51 o
   3  13   2      176.46      191.12     28.22 o
   4  13   2      454.00      427.47     52.04 o
   5  13   2        2.04      -29.02     41.39 o
   6  13   2     1723.69     1737.51     85.86 o
   7  13   2       58.77       40.28     46.48 o
   8  13   2      482.67      440.07     58.70 o
   9  13   2       72.35       53.68     60.95 o
  10  13   2      493.46      483.74     74.24 o
  11  13   2        0.68      -38.01     74.28 o
 -11  14   2      342.44      379.50     75.72 o
 -10  14   2      135.75      135.86     61.64 o
  -9  14   2      501.68      516.70     53.72 o
  -8  14   2     3581.79     3662.60    104.73 o
  -7  14   2     3928.90     3777.28    100.62 o
  -6  14   2       87.92       94.42     32.72 o
  -5  14   2      191.96      209.02     37.27 o
  -4  14   2      871.19      892.74     60.34 o
  -3  14   2     1802.04     1924.73     59.33 o
  -2  14   2      172.39      187.64     25.85 o
  -1  14   2     1851.56     1814.71     63.64 o
   0  14   2      812.29      799.22     38.43 o
   1  14   2     3233.89     3353.58     74.74 o
   2  14   2     4990.84     5162.33    106.45 o
   3  14   2      493.54      487.13     40.52 o
   4  14   2      221.30      151.06     38.37 o
   5  14   2      229.14      186.60     44.12 o
   6  14   2     1014.19      997.41     79.68 o
   7  14   2        1.88      -21.57     54.97 o
   8  14   2     2840.42     2903.81    122.24 o
   9  14   2       96.75       24.85     62.09 o
  10  14   2       83.88       33.84     80.88 o
  11  14   2      819.83      977.82    110.88 o
 -10  15   2      340.36      450.59     86.81 o
  -9  15   2       65.31      -18.98     58.65 o
  -8  15   2      295.16      330.80     61.17 o
  -7  15   2      118.50      177.24     39.80 o
  -6  15   2       27.28       45.04     36.51 o
  -5  15   2     1464.73     1495.81     62.06 o
  -4  15   2     1756.09     1898.98     74.46 o
  -3  15   2      657.40      633.70     53.44 o
  -2  15   2       85.16      124.93     24.06 o
  -1  15   2      655.51      690.70     40.36 o
   0  15   2      156.28      140.27     31.30 o
   1  15   2        6.60       36.62     23.52 o
   2  15   2        4.72       16.31     26.29 o
   3  15   2     1701.47     1700.39     65.20 o
   4  15   2      216.01      252.93     52.24 o
   5  15   2        0.97      -41.94     41.94 o
   6  15   2      481.40      387.69     54.52 o
   7  15   2      261.99      217.69     57.76 o
   8  15   2      308.62      233.03     71.73 o
   9  15   2      648.89      578.98     74.08 o
  10  15   2      132.18      202.68     73.00 o
 -10  16   2      367.56      345.80    110.78 o
  -9  16   2     1459.64     1451.12    237.27 o
  -8  16   2        8.75      -10.15     72.04 o
  -7  16   2      955.88     1063.71     85.61 o
  -6  16   2     1815.07     1809.24     94.18 o
  -5  16   2      115.38       84.29     39.65 o
  -4  16   2     2173.17     2249.76     72.24 o
  -3  16   2     1116.71     1089.54     55.83 o
  -2  16   2       50.75       24.31     27.26 o
  -1  16   2     4469.23     4472.88    104.54 o
   0  16   2      534.00      538.33     37.27 o
   1  16   2      380.40      362.39     31.38 o
   2  16   2     7284.30     7343.93    143.56 o
   3  16   2     2384.04     2260.35     77.47 o
   4  16   2      367.97      262.41     47.76 o
   5  16   2      843.70     1108.52    128.05 o
   6  16   2     1079.71     1038.88     92.39 o
   7  16   2      195.56      260.32     60.58 o
   8  16   2     5239.82     5258.58    168.81 o
   9  16   2      375.40      289.82     77.87 o
  10  16   2       31.71      -52.91    170.31 o
  -9  17   2     1319.53     1419.28    252.98 o
  -8  17   2       16.65      -58.99     58.99 o
  -7  17   2       79.17       74.72     75.23 o
  -6  17   2     4662.04     4284.84    331.87 o
  -5  17   2       30.38      -35.20     48.83 o
  -4  17   2        1.97       18.89     37.40 o
  -3  17   2      693.96      709.78     66.58 o
  -2  17   2      206.97      221.53     36.87 o
  -1  17   2      102.40      159.36     34.39 o
   0  17   2     1118.07     1134.11     53.92 o
   1  17   2      180.78      235.87     36.14 o
   2  17   2      228.87      234.25     38.75 o
   3  17   2      263.09      222.14     40.58 o
   4  17   2      949.19      746.46     62.55 o
   5  17   2        0.52      -58.11     58.11 o
   6  17   2      412.91      352.49     63.99 o
   7  17   2     1380.67     1518.07    110.21 o
   8  17   2      216.78      179.81     69.95 o
   9  17   2      118.90      188.49    135.58 o
  -8  18   2      450.79      477.85    122.36 o
  -7  18   2      360.38      338.59     51.93 o
  -6  18   2      130.58       62.17     63.48 o
  -5  18   2     2927.18     2917.20    166.34 o
  -4  18   2        4.25       34.70     38.36 o
  -3  18   2      364.55      411.40     43.66 o
  -2  18   2      454.09      564.67     55.81 o
  -1  18   2      494.81      483.02     45.20 o
   0  18   2      333.90      386.59     35.60 o
   1  18   2      476.01      499.05     41.94 o
   2  18   2        0.01      -23.38     36.27 o
   3  18   2        6.51       95.89     39.26 o
   4  18   2      878.53      903.58     92.59 o
   5  18   2        1.85      -61.56     61.56 o
   6  18   2     1360.14     1203.78    108.23 o
   7  18   2      244.44       89.72     93.74 o
   8  18   2     1740.29     1932.02    132.40 o
  -7  19   2       68.32      168.79    180.23 o
  -6  19   2      396.07      324.61     68.26 o
  -5  19   2      140.83      141.84     47.72 o
  -4  19   2     2481.28     2647.10    111.77 o
  -3  19   2     1281.41     1485.66     80.61 o
  -2  19   2      203.36      271.77     37.09 o
  -1  19   2        0.75      -18.42     48.09 o
   0  19   2      889.42      906.16     58.82 o
   1  19   2       12.15       -0.73     35.74 o
   2  19   2       85.13       44.33     42.61 o
   3  19   2      447.04      595.76     84.30 o
   4  19   2       25.93       94.03     56.96 o
   5  19   2      567.49      524.67     76.26 o
   6  19   2      859.35      740.50     80.24 o
   7  19   2      318.10      262.75     75.51 o
  -6  20   2      388.03      359.61    134.76 o
  -5  20   2      338.16      296.33     76.85 o
  -4  20   2      788.80      863.81     91.20 o
  -3  20   2      178.58      204.33     44.74 o
  -2  20   2      224.49      436.59     70.40 o
  -1  20   2      745.36      656.81     96.19 o
   0  20   2      628.78      574.21     49.28 o
   1  20   2     1481.22     1463.01     96.37 o
   2  20   2      131.84       62.02     63.72 o
   3  20   2     1160.27     1143.56    133.14 o
   4  20   2      652.95      611.17     74.80 o
   5  20   2     1163.54     1571.04    185.84 o
   6  20   2      164.97      -55.08     91.07 o
  -5  21   2      505.97      457.03     71.83 o
  -4  21   2      749.67      923.37     77.32 o
  -3  21   2       36.73      150.04     64.36 o
  -2  21   2       20.43      106.62     79.78 o
  -1  21   2      518.44      511.21     57.18 o
   0  21   2     1350.80     1118.56     74.22 o
   1  21   2      317.70      352.53     54.72 o
   2  21   2       51.56       27.71     59.10 o
   3  21   2      106.78       21.46     65.23 o
   4  21   2      231.27      276.04     79.50 o
  -2  22   2     1799.49     1782.59    175.17 o
  -1  22   2      505.95      490.20     68.97 o
   0  22   2        8.13      -49.28     49.28 o
   1  22   2      464.42      369.89    105.96 o
   2  22   2       26.79       -7.74    133.80 o
 -15   1   3      266.70      145.76     71.98 o
 -14   1   3      720.45      723.84     84.27 o
 -13   1   3       34.88       40.79     58.05 o
 -12   1   3      976.24      999.03     98.17 o
 -11   1   3     2371.98     2322.09    119.05 o
 -10   1   3     4855.43     4821.44    154.32 o
  -9   1   3     1161.31     1092.94    105.82 o
  -8   1   3     1945.68     1857.91    138.06 o
  -7   1   3      752.18      609.53     54.91 o
  -6   1   3     1529.54     1638.61     68.39 o
  -5   1   3     4364.32     4103.82     93.75 o
  -4   1   3     2099.77     2018.45     35.03 o
  -3   1   3     1644.60     1594.59     26.08 o
  -2   1   3    36563.82    39960.95    394.00 o
  -1   1   3    11022.89    12673.08    130.36 o
   0   1   3     2335.44     2158.24     28.90 o
   1   1   3     9904.12     9189.73    105.58 o
   2   1   3     3479.48     3701.78     48.06 o
   3   1   3      302.52      315.95     13.69 o
   4   1   3     9043.11     8167.12    106.32 o
   5   1   3        0.21       27.23     12.83 o
   6   1   3     2334.21     2359.70     51.90 o
   7   1   3    27483.65    27347.28    523.87 o
   8   1   3        1.35       24.13     41.54 o
   9   1   3      228.24      159.50     31.57 o
  10   1   3     4245.89     4219.10    107.23 o
  11   1   3      504.39      419.81     55.06 o
  12   1   3      269.86      445.68     88.83 o
  13   1   3     3626.29     3134.17    133.22 o
  14   1   3      162.77      474.54    160.39 o
 -15   2   3      469.76      462.24     69.09 o
 -14   2   3       58.60      102.74     69.74 o
 -13   2   3     4211.93     3794.71    174.72 o
 -12   2   3     4965.81     4805.05    144.16 o
 -11   2   3        4.88       27.91     67.79 o
 -10   2   3    19157.15    19679.45    633.27 o
  -9   2   3     1556.11     1409.96     81.25 o
  -8   2   3     4176.87     3829.72    125.04 o
  -7   2   3     2416.16     2292.90     88.83 o
  -6   2   3     5885.34     5914.30    123.59 o
  -5   2   3      192.92      151.26     19.04 o
  -4   2   3    18097.89    19166.70    233.55 o
  -3   2   3      705.97      769.60     18.75 o
  -2   2   3       45.36       81.37      7.78 o
  -1   2   3     5148.96     4902.11     56.43 o
   0   2   3       42.16       29.58      6.04 o
   1   2   3      147.45      133.12      9.88 o
   2   2   3      135.69      101.55     11.57 o
   3   2   3      508.32      528.66     23.96 o
   4   2   3       66.86       44.95     15.41 o
   5   2   3     3664.58     3664.80    105.91 o
   6   2   3     2098.16     1998.86     59.19 o
   7   2   3     1925.14     2180.33    103.58 o
   8   2   3       30.49      -16.02     69.45 o
   9   2   3      575.47      663.53     55.58 o
  10   2   3      144.72       96.33     39.72 o
  11   2   3       81.90       42.60     68.73 o
  12   2   3       38.01       -3.12     70.46 o
  13   2   3       15.66      100.84    151.29 o
  14   2   3       98.43      -51.75    118.98 o
 -15   3   3      915.74      955.65    124.31 o
 -14   3   3        4.65      160.20     78.38 o
 -13   3   3      156.68      128.08     54.15 o
 -12   3   3     4081.94     3889.61    128.06 o
 -11   3   3      299.03      361.44     62.20 o
  -9   3   3    13028.68    13443.23    318.65 o
  -8   3   3     1943.89     2002.78     84.16 o
  -7   3   3     1897.17     1854.42     64.74 o
  -6   3   3    20507.62    21922.30    371.00 o
  -5   3   3      398.38      343.90     30.80 o
  -4   3   3     3350.87     3190.18     58.03 o
  -3   3   3     1250.13     1351.37     25.31 o
  -2   3   3     8859.51     8733.92     95.27 o
  -1   3   3      467.53      607.76     15.53 o
   0   3   3    17053.69    17355.47    176.79 o
   1   3   3    19712.92    20075.60    237.60 o
   2   3   3     9155.91     8381.34    146.77 o
   3   3   3    11732.06    11800.48    374.19 o
   4   3   3      516.01      433.10     38.12 o
   5   3   3    20444.38    21525.40    468.88 o
   6   3   3     3367.20     3162.09    103.98 o
   7   3   3       69.19      124.15     53.74 o
   8   3   3     8228.89     8268.14    168.12 o
   9   3   3     8230.30     8265.96    212.14 o
  10   3   3       12.96      -15.02     45.24 o
  11   3   3     2600.95     2758.64     98.56 o
  12   3   3        3.78      -25.36     64.77 o
  13   3   3      351.02      161.06     74.18 o
  14   3   3      972.06      989.17    150.34 o
 -15   4   3      144.55       52.00     94.85 o
 -14   4   3      145.23      142.46    113.84 o
 -13   4   3      253.78      160.88     47.83 o
 -12   4   3      657.09      569.74     60.63 o
 -11   4   3       60.41       59.70     37.90 o
 -10   4   3      207.55      273.30     36.04 o
  -9   4   3     3189.62     3076.60     94.05 o
  -8   4   3     4131.22     4277.60    111.65 o
  -7   4   3     6364.32     6690.94    123.31 o
  -6   4   3      780.85      785.09     36.45 o
  -5   4   3      334.61      341.30     30.15 o
  -4   4   3     1335.13     1392.84     38.79 o
  -3   4   3      282.26      412.59     17.78 o
  -2   4   3       67.17       37.41      7.67 o
  -1   4   3     4910.04     4484.03     54.40 o
   0   4   3     4943.67     4868.98     62.00 o
   1   4   3     4787.22     4769.80     85.83 o
   2   4   3    11445.21    10583.42    284.96 o
   3   4   3     7350.81     6927.71    169.25 o
   4   4   3     2436.19     2183.79     76.96 o
   5   4   3     7059.68     7852.28    329.86 o
   6   4   3       29.15       32.91     29.39 o
   7   4   3       73.28       77.71     44.64 o
   8   4   3     1331.00     1230.13     83.30 o
   9   4   3     1377.13     1351.92     90.84 o
  10   4   3      382.68      240.86     58.79 o
  11   4   3      702.94      700.95    106.65 o
  12   4   3      922.06      859.19     85.02 o
  13   4   3     1647.55     1220.22    214.95 o
  14   4   3      220.69      114.31     96.58 o
 -14   5   3      501.22      494.46     76.09 o
 -13   5   3      521.87      526.00     54.61 o
 -12   5   3      989.24     1083.65     72.59 o
 -11   5   3     1011.10      887.18     72.58 o
 -10   5   3     1421.83     1308.38     63.82 o
  -9   5   3      789.47      658.52     50.08 o
  -8   5   3      695.72      813.58     45.73 o
  -7   5   3      879.48      786.36     45.76 o
  -6   5   3     3254.45     3133.81     83.42 o
  -5   5   3      109.19      147.38     19.48 o
  -4   5   3     1127.60     1043.32     32.78 o
  -3   5   3      146.36       58.55     13.79 o
  -2   5   3      131.72      226.13     14.76 o
  -1   5   3     3458.95     3101.46     61.44 o
   0   5   3      406.00      385.63     14.43 o
   1   5   3     3720.76     3420.55     51.62 o
   2   5   3     7305.49     7684.14    186.45 o
   3   5   3     6298.94     5971.45    153.48 o
   4   5   3      421.04      562.44     79.37 o
   5   5   3     6103.25     6175.74    164.74 o
   6   5   3     7144.03     7196.73    190.39 o
   7   5   3       52.63       52.91     44.64 o
   8   5   3     3812.16     3768.44    132.23 o
   9   5   3      433.33      434.45     91.77 o
  10   5   3      945.39      832.18    136.41 o
  11   5   3      521.83      409.86    111.61 o
  12   5   3      112.76        3.74    158.73 o
  13   5   3      194.93       -9.11     94.90 o
  14   5   3     1036.86     1186.81    303.41 o
 -14   6   3     4371.69     4269.79    245.39 o
 -13   6   3       45.00       -5.68     47.49 o
 -12   6   3      819.67      838.83     73.19 o
 -11   6   3     5624.41     5635.70    151.12 o
 -10   6   3      199.25      224.51     35.20 o
  -9   6   3     5427.14     5296.94    114.23 o
  -8   6   3    17620.67    18598.75    292.29 o
  -7   6   3      332.90      323.96     43.69 o
  -6   6   3    13697.63    14015.28    253.45 o
  -5   6   3     5847.79     5550.93    120.44 o
  -4   6   3     2895.01     3051.96     84.49 o
  -3   6   3      175.40      110.05     18.35 o
  -2   6   3     1366.22     1348.00     37.40 o
  -1   6   3      246.94      267.40     18.09 o
   0   6   3     5839.87     5687.13     71.38 o
   1   6   3      118.95      184.44     14.66 o
   2   6   3      498.53      500.65     45.68 o
   3   6   3     9348.13     9975.74    238.45 o
   4   6   3     3125.98     2603.93     90.84 o
   5   6   3     6989.35     7064.42    185.69 o
   6   6   3     3911.85     3633.56    120.67 o
   8   6   3     1371.61     1285.88     87.10 o
   9   6   3      639.19      532.41     82.67 o
  10   6   3      474.10      248.02     81.02 o
  11   6   3     1167.38      816.81    110.78 o
  12   6   3      664.61      418.32    117.40 o
  13   6   3      732.11      869.36    109.65 o
 -14   7   3      104.33      274.65     83.96 o
 -13   7   3        8.43       26.68     49.66 o
 -12   7   3        1.29        0.68     40.91 o
 -11   7   3      258.92      298.97     47.93 o
 -10   7   3      605.20      507.50     42.05 o
  -9   7   3     1324.61     1226.47     58.98 o
  -8   7   3       20.20       44.14     26.12 o
  -7   7   3     4882.32     4950.19    118.57 o
  -6   7   3     2768.40     2805.15    136.41 o
  -5   7   3     2135.51     2077.13     58.89 o
  -4   7   3     5210.93     5662.73    105.30 o
  -3   7   3     1629.95     1566.71     45.08 o
  -2   7   3     4325.55     4224.74     80.59 o
  -1   7   3     1040.50      909.67     29.13 o
   0   7   3     6864.18     6643.12     82.65 o
   1   7   3    12617.99    13425.35    153.10 o
   2   7   3     9883.60    10222.20    245.54 o
   3   7   3     5522.61     5494.97    152.55 o
   4   7   3     1310.73     1173.63    105.82 o
   5   7   3     2551.50     2176.44    374.51 o
   6   7   3     5210.19     5140.60    233.14 o
   7   7   3     2456.97     2461.84    103.07 o
   8   7   3      636.35      515.88     99.21 o
   9   7   3      124.13       60.85     59.52 o
  10   7   3     3256.32     3079.54    141.01 o
  11   7   3     2793.52     2520.89    143.57 o
  12   7   3     1005.47      670.62     97.63 o
  13   7   3      202.00       65.17    109.95 o
 -14   8   3     1209.34     1015.99     90.86 o
 -13   8   3     2385.79     2274.36    101.90 o
 -12   8   3      183.22      109.75     45.54 o
 -11   8   3      591.78      512.79     73.01 o
 -10   8   3     2499.40     2536.82     84.56 o
  -9   8   3      343.23      395.01     40.75 o
  -8   8   3     3162.34     3248.37     83.78 o
  -7   8   3    10228.67    10822.52    212.66 o
  -6   8   3      503.05      580.00     56.62 o
  -5   8   3      536.74      492.33     36.13 o
  -4   8   3     9588.05     9826.08    164.94 o
  -3   8   3     2488.10     2314.99     57.62 o
  -2   8   3     1260.94     1140.31     39.31 o
  -1   8   3     1295.65     1220.43     33.08 o
   0   8   3     1519.35     1627.56     32.34 o
   1   8   3     3387.49     3525.98     52.10 o
   2   8   3     4805.35     4479.02    102.90 o
   3   8   3     3824.25     3934.72    123.33 o
   4   8   3      657.40      652.31    130.62 o
   5   8   3     8114.87     7584.41    309.20 o
   6   8   3     4688.83     4518.90    193.45 o
   7   8   3      836.13      696.82    146.33 o
   8   8   3      191.12      137.33     53.74 o
   9   8   3     1787.16     1617.92    107.35 o
  10   8   3      611.78      363.76     90.94 o
  11   8   3       35.89       43.52     89.29 o
  12   8   3     1269.83     1388.57    200.07 o
  13   8   3       40.69      296.67    155.42 o
 -13   9   3        1.71        6.33     64.55 o
 -12   9   3     2444.69     2495.68     97.37 o
 -11   9   3      453.54      397.42     65.86 o
 -10   9   3      135.00      120.78     37.31 o
  -9   9   3       78.04       78.02     31.74 o
  -8   9   3      364.03      252.03     48.07 o
  -7   9   3     1316.06     1443.89     68.24 o
  -6   9   3     1046.61     1038.12     56.51 o
  -5   9   3        1.30       44.64     38.03 o
  -4   9   3      342.91      359.16     31.92 o
  -3   9   3     3617.82     3684.52     79.84 o
  -2   9   3     1965.89     2017.35     53.40 o
  -1   9   3      894.60      750.32     24.81 o
   0   9   3     1118.94     1167.69     32.61 o
   1   9   3       24.39       21.09     17.25 o
   2   9   3      561.64      681.03     39.02 o
   3   9   3     7185.63     6989.92    148.49 o
   4   9   3      908.18     1054.91    114.09 o
   5   9   3     2554.17     2606.38    107.66 o
   6   9   3     4280.13     4232.85    190.15 o
   7   9   3      159.40      172.24     48.82 o
   8   9   3     4907.27     5097.34    173.97 o
   9   9   3        3.97        1.95     56.89 o
  10   9   3      407.36      339.61     72.99 o
  11   9   3       92.23       48.05    145.50 o
  12   9   3      742.66      697.05    101.25 o
  13   9   3      120.22      -63.81    103.34 o
 -13  10   3     2192.51     2281.16    130.44 o
 -12  10   3     1831.15     2086.33     94.93 o
 -11  10   3      483.86      395.24     68.39 o
 -10  10   3     3565.90     3432.09    101.54 o
  -9  10   3     1942.94     1954.46     99.01 o
  -8  10   3      277.95      169.99     48.07 o
  -7  10   3     8641.44     8787.55    184.93 o
  -6  10   3       31.23       71.91     26.15 o
  -5  10   3      398.65      405.49     50.12 o
  -4  10   3     2355.05     2361.70     90.47 o
  -3  10   3      947.05     1004.82     42.92 o
  -2  10   3      349.01      418.32     28.61 o
  -1  10   3     2904.22     2985.82     49.92 o
   0  10   3     1740.15     1715.21     42.60 o
   1  10   3      171.78      158.46     16.67 o
   2  10   3     3250.72     3094.96     59.19 o
   3  10   3     5410.46     5072.17    148.74 o
   4  10   3       30.79       18.08     27.92 o
   5  10   3      589.42      583.74     66.14 o
   6  10   3     1281.98     1329.19     94.25 o
   7  10   3     1269.11     1229.40     93.86 o
   8  10   3     1081.25     1094.26    100.58 o
   9  10   3     1383.48     1558.81    118.20 o
  10  10   3       50.18       44.08     71.93 o
  11  10   3      200.72      344.82     88.34 o
  12  10   3     1138.95     1214.26    155.61 o
 -13  11   3      235.31       32.78    113.48 o
 -12  11   3      553.13      441.34     71.70 o
 -11  11   3      791.23      722.41    114.92 o
 -10  11   3     3349.56     3447.01    106.19 o
  -9  11   3     2480.68     2466.61     96.77 o
  -8  11   3     2202.00     2191.96    124.05 o
  -7  11   3     1128.87     1124.12     68.03 o
  -6  11   3       13.71       61.00     27.82 o
  -5  11   3     7410.07     7271.85    139.67 o
  -4  11   3        7.37       21.11     25.25 o
  -3  11   3      892.07      974.53     49.24 o
  -2  11   3    13284.24    13414.15    183.45 o
  -1  11   3     8048.57     7936.58    111.37 o
   0  11   3     2189.18     2287.59     52.43 o
   1  11   3     8838.92     8355.28    126.22 o
   2  11   3      638.83      664.46     36.64 o
   3  11   3     1035.07      880.32     56.13 o
   4  11   3     8132.04     8146.58    297.62 o
   5  11   3      217.98      128.18     36.17 o
   6  11   3     4009.39     4019.17    122.07 o
   7  11   3     4081.94     4520.03    134.05 o
   8  11   3     1366.52     1385.91     89.17 o
   9  11   3       86.13      151.91     53.91 o
  10  11   3     6485.10     6564.68    187.30 o
  11  11   3      121.52      109.92    103.48 o
  12  11   3      348.04      358.16     87.52 o
 -12  12   3       27.51      -20.70     78.76 o
 -11  12   3     1400.66     1506.23    128.59 o
 -10  12   3      283.99      319.93     51.05 o
  -9  12   3      843.48      804.60     75.97 o
  -8  12   3       64.09       51.32     38.77 o
  -7  12   3        0.49       -7.73     35.34 o
  -6  12   3      744.19      751.83     55.34 o
  -5  12   3     3929.71     4276.87    100.36 o
  -4  12   3       78.91       84.54     23.67 o
  -3  12   3      703.72      772.10     51.47 o
  -2  12   3      338.56      320.63     28.32 o
  -1  12   3      182.77      187.90     26.70 o
   0  12   3      739.54      837.08     54.80 o
   1  12   3      464.33      429.95     46.76 o
   2  12   3      138.11      202.52     26.95 o
   3  12   3      276.84      218.26     54.56 o
   4  12   3        2.10        9.43     31.81 o
   5  12   3      955.59      984.96     71.68 o
   6  12   3     1769.46     1605.35     85.39 o
   7  12   3      923.45      756.18     71.08 o
   8  12   3      350.27      248.64     55.85 o
   9  12   3        4.29      -62.43     65.57 o
  10  12   3      227.46      237.95     67.25 o
  11  12   3       96.26      133.91     75.50 o
  12  12   3      115.96      294.36    107.86 o
 -12  13   3       77.02      144.14     86.82 o
 -11  13   3     1080.83     1419.80    134.39 o
 -10  13   3     1309.16     1444.39    119.84 o
  -9  13   3      195.19      179.51     47.65 o
  -8  13   3      920.14      990.49     77.93 o
  -7  13   3      111.58      103.52     45.00 o
  -6  13   3     1171.72     1115.48     62.48 o
  -5  13   3     5980.95     6050.52    128.10 o
  -4  13   3       67.28       88.35     25.99 o
  -3  13   3     1449.06     1553.31     73.03 o
  -2  13   3     3247.27     3423.23     73.09 o
  -1  13   3       90.00      104.15     23.15 o
   0  13   3       91.37      109.80     21.25 o
   1  13   3     5248.96     5121.02     92.18 o
   2  13   3       87.82       99.91     24.12 o
   3  13   3       51.73       57.34     30.91 o
   4  13   3     9010.57     9112.58    195.94 o
   5  13   3      256.71      208.76     41.15 o
   6  13   3     1709.00     1631.53     89.63 o
   7  13   3     1918.47     1778.48     99.05 o
   8  13   3       52.87       59.82     79.18 o
   9  13   3       64.99       36.49     60.34 o
  10  13   3     1398.96     1339.70    115.00 o
  11  13   3      448.75      400.92     85.74 o
 -11  14   3     1996.47     2312.05    156.55 o
 -10  14   3     1485.64     1830.58    135.61 o
  -9  14   3     1740.42     1736.92    123.31 o
  -8  14   3     1769.61     1821.19    160.39 o
  -7  14   3      779.89      781.44     66.39 o
  -6  14   3     1860.66     1915.87     78.12 o
  -5  14   3     2928.40     2944.98    102.47 o
  -4  14   3     1077.00     1119.70     68.92 o
  -3  14   3      288.31      304.58     38.51 o
  -2  14   3       19.07       38.40     21.13 o
  -1  14   3     1201.71     1287.94     45.65 o
   0  14   3      923.50      845.21     45.00 o
   1  14   3       37.46        2.94     21.23 o
   2  14   3      624.56      602.73     42.99 o
   3  14   3       23.90        5.42     35.98 o
   4  14   3      548.35      632.25     67.05 o
   5  14   3        1.93      -40.94     40.94 o
   6  14   3      392.63      373.36     52.33 o
   7  14   3      835.26      837.47     80.19 o
   8  14   3        9.90       64.14     61.11 o
   9  14   3      395.14      227.83     71.71 o
  10  14   3       22.92       44.91    118.02 o
  11  14   3       11.28       61.18    206.68 o
 -10  15   3       77.56      124.41    150.46 o
  -9  15   3     2232.70     2207.77    141.47 o
  -8  15   3       35.54      -34.10     57.87 o
  -7  15   3       56.61       40.80    104.99 o
  -6  15   3     1409.27     1481.43     89.54 o
  -5  15   3        0.99       50.45     32.76 o
  -4  15   3      217.20      217.66     33.56 o
  -3  15   3     7214.13     7679.93    134.24 o
  -2  15   3     1424.43     1486.41     51.14 o
  -1  15   3     4086.95     4177.03     79.94 o
   0  15   3     2347.21     2195.11     63.21 o
   1  15   3      445.52      427.16     34.42 o
   2  15   3     2741.10     2803.11     78.39 o
   3  15   3     4116.52     4272.35    100.25 o
   4  15   3       22.88       40.52     45.01 o
   5  15   3     1645.28     1702.11     93.03 o
   6  15   3     4480.59     4574.07    141.47 o
   7  15   3        0.03       45.02     56.66 o
   8  15   3     5862.30     6230.01    181.62 o
   9  15   3     1905.00     2040.04    166.33 o
  10  15   3      131.05      220.14     87.63 o
 -10  16   3      154.79      165.17     84.76 o
  -9  16   3     1382.88     1505.57    245.54 o
  -8  16   3       16.84      -49.80     49.80 o
  -7  16   3       22.61       37.11     46.86 o
  -6  16   3      238.66      153.45     43.73 o
  -5  16   3     2405.27     2547.13     90.42 o
  -4  16   3     1038.33     1319.91     78.15 o
  -3  16   3      616.73      641.78     48.23 o
  -2  16   3      400.55      432.67     37.47 o
  -1  16   3        2.07       13.96     26.31 o
   0  16   3     1506.93     1520.66     68.06 o
   1  16   3       35.12       48.00     27.68 o
   2  16   3       89.74      107.87     30.62 o
   3  16   3        1.50       -5.15     32.44 o
   4  16   3      569.14      588.28     59.24 o
   5  16   3     1107.19     1089.46    105.69 o
   6  16   3      722.75      737.56     71.30 o
   7  16   3      129.12       63.28     59.10 o
   8  16   3      634.68      521.64    102.36 o
   9  16   3      354.06      459.89     81.45 o
  -9  17   3     2349.07     2492.60    158.99 o
  -8  17   3       20.17      140.00     56.44 o
  -7  17   3      287.36      224.55     64.38 o
  -6  17   3      215.67      148.14     53.55 o
  -5  17   3      598.01      497.56     51.47 o
  -4  17   3      291.14      281.28     40.07 o
  -3  17   3      498.24      404.34     38.13 o
  -2  17   3        1.19       19.28     30.47 o
  -1  17   3      145.05       88.95     30.16 o
   0  17   3     1931.60     1921.37     68.78 o
   1  17   3      507.72      542.79     46.85 o
   2  17   3     2142.69     2272.53    107.83 o
   3  17   3     1053.14      955.28     75.42 o
   4  17   3       85.97       37.82     48.09 o
   5  17   3      586.69      517.28     64.44 o
   6  17   3      620.11      619.59    123.04 o
   7  17   3        5.47       11.35     64.13 o
   8  17   3     2061.29     2040.40    150.90 o
   9  17   3       98.05       17.05    141.37 o
  -9  18   3      800.34      760.59    148.81 o
  -8  18   3     1228.93     1593.51    317.46 o
  -7  18   3      321.87      248.81     61.39 o
  -6  18   3     2067.31     1568.82    209.21 o
  -5  18   3      148.50      200.72     69.61 o
  -4  18   3        1.43      -10.23     38.88 o
  -3  18   3     1454.67     1465.16     76.47 o
  -2  18   3     1007.28     1182.41     64.35 o
  -1  18   3       69.95       48.63     31.26 o
   0  18   3      791.75      756.95     56.40 o
   1  18   3      990.93      930.95     61.31 o
   2  18   3      447.89      447.88     66.20 o
   3  18   3     1586.30     1684.17    174.70 o
   4  18   3       39.67       20.53     51.47 o
   5  18   3       90.22      -15.01     57.10 o
   6  18   3      306.92      113.02     65.03 o
   7  18   3      131.38      148.49     86.59 o
   8  18   3       46.00       44.15    106.86 o
  -7  19   3      202.25      152.65     99.21 o
  -6  19   3       51.55      -31.64     76.72 o
  -5  19   3     1075.80     1220.54    139.38 o
  -4  19   3       90.86       61.82     41.78 o
  -3  19   3       11.83      129.11     44.42 o
  -2  19   3     1265.95     1237.39     65.13 o
  -1  19   3      380.51      387.15     49.16 o
   0  19   3     1100.36     1147.30     69.96 o
   1  19   3     1520.25     1469.13     72.20 o
   2  19   3      763.22      801.13     79.95 o
   3  19   3      940.25      656.27     92.59 o
   4  19   3     1466.85     1826.48    115.89 o
   5  19   3      352.90      355.10     97.52 o
   6  19   3      291.41      113.97    107.59 o
   7  19   3      422.93      418.70    113.44 o
  -6  20   3        3.14      -56.09     70.96 o
  -5  20   3        3.16       -0.59     55.73 o
  -4  20   3      861.68      917.89    115.99 o
  -3  20   3      110.06      178.00     52.69 o
  -2  20   3      145.48      140.86     40.85 o
  -1  20   3     1226.93     1163.77     91.74 o
   0  20   3      607.25      573.30     58.23 o
   1  20   3       74.55       39.58     46.15 o
   2  20   3      596.28      498.54     58.24 o
   3  20   3      117.26      124.20     65.64 o
   4  20   3        8.57      104.47     68.96 o
   5  20   3      626.81      846.97     92.74 o
   6  20   3      379.91      290.54    108.82 o
  -5  21   3        0.20       88.71     74.86 o
  -4  21   3      225.24      449.11     99.15 o
  -3  21   3      122.69      222.10     59.41 o
  -2  21   3      102.70       12.28     54.00 o
  -1  21   3      122.36      182.03     46.06 o
   0  21   3      457.90      447.66     52.10 o
   1  21   3        0.71        4.37    110.15 o
   2  21   3       10.22      -54.68     54.68 o
   3  21   3        6.60       94.75     96.73 o
   4  21   3      336.49      346.45     80.56 o
  -2  22   3       78.04       49.72     72.46 o
  -1  22   3     1137.60     1120.29     82.42 o
   0  22   3        7.30      -44.93     54.04 o
   1  22   3      110.27       47.60     72.21 o
 -15   0   4      201.97      185.12     86.11 o
 -14   0   4     2823.68     2809.22    155.35 o
 -12   0   4      172.73      128.97     76.06 o
 -11   0   4     4628.60     4684.24    224.87 o
 -10   0   4    15560.73    15783.90    527.45 o
  -9   0   4      805.32      815.15    100.86 o
  -8   0   4      250.47      284.39     57.87 o
  -7   0   4     5556.55     5150.52    213.30 o
  -6   0   4     1089.37      892.60     50.45 o
  -5   0   4    16177.73    17363.06    299.07 o
  -4   0   4    11172.05    12189.34    323.87 o
  -3   0   4      784.94      728.72     19.62 o
  -2   0   4    21764.13    23317.21    270.51 o
  -1   0   4    54138.48    61358.93   1109.72 o
   0   0   4      764.65      818.32     27.35 o
   1   0   4      503.97      507.43     19.88 o
   2   0   4    12162.98    10815.74    168.21 o
   3   0   4     1684.97     1945.47     48.07 o
   4   0   4    37505.47    36385.68    605.47 o
   5   0   4      594.44      655.22     37.52 o
   6   0   4     3534.50     3541.28    107.98 o
   7   0   4    23611.78    22842.51    659.73 o
   8   0   4    11239.07    11357.32    276.83 o
   9   0   4      258.72      142.49     84.33 o
  10   0   4    12616.73    12521.66    314.63 o
  11   0   4     1309.85     1646.84    183.53 o
  12   0   4      487.22      584.26     82.89 o
  13   0   4     3288.01     3811.34    181.69 o
  14   0   4        2.77      580.36    200.07 o
 -15   1   4      379.36      449.22     59.73 o
 -14   1   4      255.17      210.97     58.57 o
 -13   1   4     1598.28     1695.95     99.78 o
 -12   1   4      166.45      191.62     43.27 o
 -11   1   4      883.41      862.65     83.54 o
 -10   1   4     3722.43     3688.59    134.44 o
  -9   1   4     7005.49     7058.61    279.43 o
  -8   1   4       30.96       56.90     25.37 o
  -7   1   4     4879.89     4994.59    113.24 o
  -6   1   4     2219.53     2018.43     53.60 o
  -5   1   4      521.46      592.40     22.83 o
  -4   1   4    21135.03    22761.88    325.05 o
  -3   1   4      104.20      110.63      9.34 o
  -2   1   4      993.20      827.90     19.41 o
  -1   1   4      641.21      653.57     14.54 o
   0   1   4     9550.07     8340.81     99.13 o
   1   1   4     2358.31     2346.18     33.05 o
   2   1   4     8049.87     7830.63     93.84 o
   3   1   4       23.08       39.05      8.41 o
   4   1   4      607.40      598.12     21.07 o
   5   1   4     2480.83     2392.26     48.90 o
   6   1   4      333.82      346.77     26.41 o
   7   1   4       49.29       42.96     23.49 o
   8   1   4        0.98       16.92     27.45 o
   9   1   4        1.69       45.59     31.20 o
  10   1   4      590.00      684.92     63.76 o
  11   1   4      249.29      268.88     52.04 o
  12   1   4       16.39       99.92     65.46 o
  13   1   4       22.08      164.32     65.39 o
  14   1   4        0.21       38.05    102.83 o
 -15   2   4       50.19       65.98     72.04 o
 -14   2   4        1.78       91.34     63.65 o
 -13   2   4      116.68      109.75     46.32 o
 -12   2   4     1508.62     1564.84    120.27 o
 -11   2   4        2.39       17.60     36.88 o
 -10   2   4     6474.91     6526.71    152.04 o
  -9   2   4     4562.84     4457.48    143.58 o
  -8   2   4       21.93       58.97     31.50 o
  -7   2   4     1635.80     1561.28     59.97 o
  -6   2   4     8969.44     9459.43    176.61 o
  -5   2   4      609.03      648.93     30.53 o
  -4   2   4     6133.23     6193.06     96.19 o
  -3   2   4     9895.80     9743.45    114.54 o
  -2   2   4       16.64       19.10      6.84 o
  -1   2   4       82.27       92.27      8.63 o
   0   2   4     2910.74     2658.82     38.97 o
   1   2   4     2072.92     1617.76     29.95 o
   2   2   4     5133.33     5070.60     64.92 o
   3   2   4     8799.04     8839.52    145.81 o
   4   2   4     3574.85     3534.65     86.57 o
   5   2   4     3079.77     3242.85     86.60 o
   6   2   4     3173.30     2925.41     67.34 o
   7   2   4     5944.27     5702.46    124.01 o
   8   2   4      805.80      807.45     51.15 o
   9   2   4     1036.19     1005.41     95.22 o
  10   2   4     1133.34     1060.04     67.97 o
  11   2   4      413.24      283.92     47.99 o
  12   2   4      768.75      685.60     64.06 o
  13   2   4       44.10       -6.73     82.59 o
  14   2   4       34.49     -118.87    140.54 o
 -15   3   4      696.11      693.60    154.52 o
 -14   3   4      432.34      447.53     57.77 o
 -13   3   4      379.35      324.62     50.68 o
 -12   3   4     1827.34     1772.96     79.94 o
 -11   3   4      459.44      528.72     50.86 o
 -10   3   4     1259.31     1164.43     59.70 o
  -9   3   4     3020.03     3199.28    122.75 o
  -8   3   4       42.70       19.24     37.20 o
  -7   3   4     9004.54     9301.60    182.87 o
  -6   3   4    13820.83    14311.52    236.02 o
  -5   3   4       95.39      191.73     20.06 o
  -4   3   4    13972.93    14582.38    222.93 o
  -3   3   4      148.75      116.68     11.05 o
  -2   3   4      609.31      696.72     18.56 o
  -1   3   4     5325.81     5389.91     63.94 o
   0   3   4      706.91      714.89     17.69 o
   1   3   4       39.24       29.68      7.72 o
   2   3   4     1646.14     1583.00     46.07 o
   3   3   4     2993.97     2747.72     84.93 o
   4   3   4       25.17        9.33     21.72 o
   5   3   4     4278.55     4115.86    120.52 o
   6   3   4      616.07      431.27     69.45 o
   7   3   4      125.19      146.23     37.66 o
   8   3   4     1247.44     1296.02     81.81 o
   9   3   4      775.03      705.63     86.85 o
  10   3   4       91.86       35.66     52.00 o
  11   3   4       72.15      -28.49     56.57 o
  12   3   4       40.79      101.89     69.69 o
  13   3   4      105.97      172.70     96.48 o
  14   3   4      509.88      432.23    181.88 o
 -14   4   4      145.85      246.32     54.54 o
 -13   4   4      959.97      912.37     83.39 o
 -12   4   4     2278.81     2263.05     87.02 o
 -11   4   4      271.03      334.60     43.68 o
 -10   4   4      209.33      215.84     32.57 o
  -9   4   4     1372.16     1359.96     58.25 o
  -8   4   4     1495.01     1520.20     66.11 o
  -7   4   4      248.58      265.79     26.76 o
  -6   4   4     8121.16     8339.83    165.21 o
  -5   4   4     2370.56     2249.61     57.64 o
  -4   4   4     2179.11     2393.22     56.03 o
  -3   4   4     9236.53     9458.23    151.19 o
  -2   4   4       26.72       68.42      9.28 o
  -1   4   4     3496.45     3395.03     45.79 o
   0   4   4     6824.55     5477.93     71.01 o
   1   4   4      409.08      390.94     20.44 o
   2   4   4     5585.56     5462.46    141.21 o
   3   4   4    18684.29    18363.52    402.99 o
   4   4   4      193.16      149.31     25.36 o
   5   4   4     6184.19     5993.07    161.26 o
   6   4   4    12180.27    11544.86    276.13 o
   7   4   4      660.71      591.58     63.51 o
   8   4   4     5139.34     4862.82    238.10 o
   9   4   4     4680.44     4687.76    155.98 o
  10   4   4     1081.98     1184.93     98.53 o
  11   4   4      787.26      742.82     93.82 o
  12   4   4     2238.67     2472.35    140.01 o
  13   4   4      409.99      586.53     89.77 o
  14   4   4     1107.14     1491.42    292.66 o
 -14   5   4     1664.50     1473.03    100.83 o
 -13   5   4     1518.85     1639.08     87.93 o
 -12   5   4        0.73       50.76     48.30 o
 -11   5   4     3162.15     3327.73    109.75 o
 -10   5   4      209.99      221.27     33.63 o
  -9   5   4      743.22      683.07     63.48 o
  -8   5   4    18352.72    18509.04    292.80 o
  -7   5   4     1802.43     1875.04     80.44 o
  -6   5   4        6.78       22.41     22.02 o
  -5   5   4    14824.34    14692.77    230.73 o
  -4   5   4      370.91      344.71     26.68 o
  -3   5   4      115.44      151.47     17.32 o
  -2   5   4    15176.69    16157.10    220.45 o
  -1   5   4      171.98      230.74     17.50 o
   0   5   4     7350.11     7067.14    103.12 o
   1   5   4     1600.30     1604.29     50.47 o
   2   5   4     8058.21     7997.51    196.10 o
   3   5   4      608.56      594.18     47.09 o
   4   5   4     4733.91     4465.91    129.23 o
   5   5   4     3686.83     3439.09    111.58 o
   6   5   4       13.61       21.73     31.75 o
   7   5   4      653.03      600.20    102.51 o
   8   5   4     1352.87     1384.59     87.39 o
   9   5   4     2527.53     2646.00    118.16 o
  10   5   4        5.09       58.81     61.18 o
  11   5   4      905.40     1278.64    117.19 o
  12   5   4      513.59      422.87     96.16 o
  13   5   4      108.39      221.87    133.21 o
 -14   6   4        0.04       10.38     55.65 o
 -13   6   4       49.14       15.12     48.17 o
 -12   6   4      205.93      176.12     42.10 o
 -11   6   4        3.08        6.33     40.31 o
 -10   6   4       15.75       31.11     38.12 o
  -9   6   4      582.22      639.30     50.43 o
  -8   6   4     6162.01     6134.33    168.70 o
  -7   6   4     2036.35     2115.27     93.51 o
  -6   6   4      464.78      448.78     38.22 o
  -5   6   4     2742.54     2827.40     68.99 o
  -4   6   4        0.98       11.82     15.81 o
  -3   6   4      144.70      131.57     19.37 o
  -2   6   4     1253.21     1169.49     37.77 o
  -1   6   4     8015.56     7962.01    118.49 o
   0   6   4        6.18       64.04     11.57 o
   1   6   4     2607.95     2298.62     60.32 o
   2   6   4     1242.54     1409.12     66.94 o
   3   6   4       36.21       38.93     24.47 o
   4   6   4      206.23      117.23     30.88 o
   5   6   4     1219.64     1135.51     67.33 o
   6   6   4      894.71      715.95     84.33 o
   7   6   4      619.55      697.37     67.14 o
   8   6   4       23.35       20.61     70.27 o
   9   6   4     2708.79     2590.89    147.16 o
  10   6   4      807.70      703.88     88.27 o
  11   6   4       89.75       61.18     86.81 o
  12   6   4       15.05       66.52     88.46 o
  13   6   4       13.21      -62.94     91.46 o
 -14   7   4     1188.76     1355.02     94.09 o
 -13   7   4      168.40      103.54     94.03 o
 -12   7   4      139.44      223.13     51.55 o
 -11   7   4     2084.83     1990.17     79.68 o
 -10   7   4      310.19      269.92     42.75 o
  -9   7   4        0.44      -26.55     31.15 o
  -8   7   4    33100.11    33889.13    571.83 o
  -7   7   4     3637.10     3821.04    103.94 o
  -6   7   4      219.31      247.40     37.98 o
  -5   7   4     8192.20     7862.50    166.58 o
  -4   7   4        2.07       17.00     16.69 o
  -3   7   4      322.44      349.07     28.89 o
  -2   7   4     4790.16     4605.57     88.70 o
  -1   7   4      510.86      511.99     29.68 o
   0   7   4      100.82      110.41     11.98 o
   1   7   4    16503.13    15932.90    218.37 o
   2   7   4    13831.54    13087.43    306.98 o
   3   7   4     5689.68     5163.59    149.92 o
   4   7   4      823.61      800.76     79.37 o
   5   7   4     4305.50     4113.56    133.48 o
   6   7   4     1027.48     1040.51     78.51 o
   7   7   4      498.07      502.00    100.86 o
   8   7   4      874.41     1058.11     86.97 o
   9   7   4       21.55      108.29     53.99 o
  10   7   4      607.55      539.10     73.89 o
  11   7   4     2546.29     2621.75    144.89 o
  12   7   4     1330.29     1547.22    157.08 o
  13   7   4       32.43       35.50    108.81 o
 -14   8   4       79.32       41.18     59.58 o
 -13   8   4      222.28      150.11     52.09 o
 -12   8   4      210.22      134.00     83.42 o
 -11   8   4      354.61      348.65     48.69 o
 -10   8   4      145.74       65.47     41.45 o
  -9   8   4      264.11      249.41     40.20 o
  -8   8   4     3792.21     3996.60    112.16 o
  -7   8   4      231.66      253.06     34.45 o
  -6   8   4     4697.62     4846.98    103.86 o
  -5   8   4      289.17      266.02     27.60 o
  -4   8   4     3212.06     3194.96     74.44 o
  -3   8   4     2184.03     2232.36     58.31 o
  -2   8   4      378.90      227.52     21.76 o
  -1   8   4      332.65      304.83     24.50 o
   0   8   4     6922.58     6510.11    115.45 o
   1   8   4     1169.12     1166.73     32.38 o
   2   8   4     1340.99     1338.84     69.12 o
   3   8   4     4096.55     3468.41    117.87 o
   4   8   4     1261.95     1161.71    117.40 o
   5   8   4     6341.54     6111.18    243.06 o
   6   8   4     3248.68     3293.31    147.16 o
   7   8   4     4161.55     4274.43    150.65 o
   8   8   4     1197.22     1164.66     94.13 o
   9   8   4     1451.59     1683.14    184.36 o
  10   8   4     1990.25     2052.20    132.28 o
  11   8   4     1978.82     2265.59    143.37 o
  12   8   4     1608.55     1938.93    224.04 o
  13   8   4       12.39       56.85    112.02 o
 -13   9   4      693.35      550.78     62.82 o
 -12   9   4     3415.26     3256.06    107.09 o
 -11   9   4       51.16       25.63     46.35 o
 -10   9   4     2237.27     2185.25     93.45 o
  -9   9   4     2087.35     2107.97    109.17 o
  -8   9   4     1186.56     1203.67     69.01 o
  -7   9   4     4684.15     4477.85    117.84 o
  -6   9   4     9760.92    10218.61    180.90 o
  -5   9   4      129.25      158.30     27.07 o
  -4   9   4    10694.64    10879.57    260.08 o
  -3   9   4      957.52      842.64     40.46 o
  -2   9   4      823.71      780.72     36.89 o
  -1   9   4     5400.01     5424.08     87.40 o
   0   9   4      264.49      316.87     28.05 o
   1   9   4      145.65      149.40     15.01 o
   2   9   4      568.84      611.88     44.34 o
   3   9   4       35.94      186.84     57.87 o
   4   9   4      289.93      227.43     67.79 o
   5   9   4     1400.39     1332.27     87.63 o
   6   9   4      768.85      811.06     79.00 o
   7   9   4      607.22      436.51     76.06 o
   8   9   4     1350.94     1300.44    103.18 o
   9   9   4     1444.43     1596.79    118.38 o
  10   9   4       19.02       53.80     73.47 o
  11   9   4      523.08      571.35    104.17 o
  12   9   4      109.50      -11.75    114.09 o
 -13  10   4      602.79      540.14     88.76 o
 -12  10   4      759.91      697.59     66.90 o
 -11  10   4      198.32      178.82     50.59 o
 -10  10   4      752.60      699.19     60.94 o
  -9  10   4      134.19       54.25     48.94 o
  -8  10   4      205.14      176.17     39.87 o
  -7  10   4     2510.43     2325.77     86.80 o
  -6  10   4     2772.95     2735.50     79.36 o
  -5  10   4      811.73      836.28     47.75 o
  -4  10   4      395.31      540.57     43.16 o
  -3  10   4       99.82       96.61     28.63 o
  -2  10   4     1612.73     1657.00     52.59 o
  -1  10   4     4677.72     4673.02     80.35 o
   0  10   4     1761.62     1897.67     46.69 o
   1  10   4     1297.73     1205.98     39.96 o
   2  10   4     2608.31     2603.79     98.91 o
   3  10   4      124.45      135.72     30.51 o
   4  10   4     1514.94     1421.97    109.13 o
   5  10   4       25.24      131.34     67.79 o
   6  10   4      267.72      177.64     50.76 o
   7  10   4      729.05      862.01    102.51 o
   8  10   4      406.49      245.37     62.32 o
   9  10   4      712.15      620.93     83.50 o
  10  10   4     1015.46     1003.74    128.71 o
  11  10   4        9.36      -21.64     88.09 o
  12  10   4        2.76       86.82    143.85 o
 -13  11   4      169.93       84.33    114.09 o
 -12  11   4      647.44      573.14     63.89 o
 -11  11   4        7.68       12.48     52.79 o
 -10  11   4     1678.50     1712.94     91.55 o
  -9  11   4     1135.56     1046.84    100.72 o
  -8  11   4       28.30       -7.09     35.99 o
  -7  11   4      784.71      689.47     62.99 o
  -6  11   4     9953.99     9982.30    183.23 o
  -5  11   4     2596.78     2615.73     75.91 o
  -4  11   4      256.84      234.89     33.33 o
  -3  11   4      376.28      525.74     42.82 o
  -2  11   4     1083.90     1158.05     52.18 o
  -1  11   4     2335.39     2195.55     57.52 o
   0  11   4       68.42       65.21     21.40 o
   1  11   4      403.21      418.64     47.95 o
   2  11   4     1676.92     1559.41     75.95 o
   3  11   4      104.25       90.18     30.32 o
   4  11   4        2.74        3.49     31.47 o
   5  11   4     2873.15     2984.72    104.89 o
   6  11   4        7.00        5.72     48.71 o
   7  11   4     1031.32     1082.27    106.14 o
   8  11   4      831.16      879.29    108.28 o
   9  11   4      310.42      279.87     75.23 o
  10  11   4        8.01      -70.31    146.33 o
  11  11   4      356.33       78.49    115.74 o
  12  11   4      132.25      134.93    250.50 o
 -12  12   4      312.93      294.88     80.08 o
 -11  12   4       17.44      141.94     53.34 o
 -10  12   4     3132.77     3064.63    114.55 o
  -9  12   4      420.57      365.84     61.93 o
  -8  12   4      375.88      262.18     54.43 o
  -7  12   4     1159.14     1090.80     89.46 o
  -6  12   4       18.18       20.08     30.30 o
  -5  12   4     6429.32     6418.80    131.96 o
  -4  12   4     4501.80     4472.41    101.97 o
  -3  12   4      801.71      763.79     75.19 o
  -2  12   4     9396.37     9263.99    157.71 o
  -1  12   4     4968.13     4932.92     97.56 o
   0  12   4      328.22      345.95     25.78 o
   1  12   4     1831.68     1770.18     49.56 o
   2  12   4     3055.32     3157.95     66.65 o
   3  12   4      196.43      154.30     50.43 o
   4  12   4     5789.74     5799.94    144.41 o
   5  12   4     3706.14     3750.41    115.99 o
   6  12   4       83.10       50.88     42.21 o
   7  12   4     8876.64     9651.58    222.43 o
   8  12   4      943.81      977.40     88.56 o
   9  12   4      203.60      165.75     63.57 o
  10  12   4     1779.30     1959.49    128.01 o
  11  12   4       47.21      175.92     81.32 o
 -12  13   4     1830.97     1813.84    218.26 o
 -11  13   4     1123.91     1156.26     98.15 o
 -10  13   4     1363.13     1610.35     96.84 o
  -9  13   4      835.19      847.99     96.32 o
  -8  13   4     3066.61     2832.62    107.98 o
  -7  13   4      309.45      255.29     52.84 o
  -6  13   4      483.19      643.41     59.11 o
  -5  13   4     1661.54     1738.17     78.52 o
  -4  13   4     1460.40     1628.38     74.78 o
  -3  13   4     2335.40     2282.87     81.38 o
  -2  13   4      124.30      109.56     26.35 o
  -1  13   4     2540.18     2529.96     61.41 o
   0  13   4      289.93      294.51     27.21 o
   1  13   4     1989.48     1892.92     54.36 o
   2  13   4      139.70      146.97     27.32 o
   3  13   4     1183.48     1175.75     68.81 o
   4  13   4        5.41       41.83     45.71 o
   5  13   4      167.95      106.61     44.13 o
   6  13   4       86.77      161.39     45.83 o
   7  13   4       15.24      -26.10     49.70 o
   8  13   4       28.20       48.64     57.25 o
   9  13   4      270.87      227.70     69.18 o
  10  13   4        7.93       12.25     74.25 o
  11  13   4      361.58      294.76     90.73 o
 -11  14   4      300.60      219.39     78.31 o
 -10  14   4     1790.33     1768.83    104.69 o
  -9  14   4     1220.39      859.14    109.31 o
  -8  14   4      250.40      176.38     45.16 o
  -7  14   4      929.42      948.03     74.88 o
  -6  14   4     1870.35     1787.98     75.65 o
  -5  14   4      785.91      979.72     64.45 o
  -4  14   4       14.37       47.54     28.18 o
  -3  14   4     3147.80     3151.89     84.81 o
  -2  14   4      676.82      793.31     44.84 o
  -1  14   4       62.34       70.79     23.25 o
   0  14   4     4974.03     5166.96     97.10 o
   1  14   4      270.57      251.76     28.51 o
   2  14   4       22.28       45.76     26.80 o
   3  14   4     5570.82     5957.69    147.86 o
   4  14   4     1220.95     1200.24     78.46 o
   5  14   4      213.63       70.83     56.25 o
   6  14   4      346.28      265.94     54.66 o
   7  14   4       50.95      100.40     56.58 o
   8  14   4       17.57      -34.25     84.07 o
   9  14   4     1745.41     1968.75    127.38 o
  10  14   4      135.80      394.78    135.92 o
 -10  15   4      413.92      488.50     63.27 o
  -9  15   4      693.40      905.92    113.34 o
  -8  15   4       19.11       19.71     46.09 o
  -7  15   4     1819.19     1854.73     91.52 o
  -6  15   4      879.08      975.73     84.91 o
  -5  15   4      173.75      155.42     36.41 o
  -4  15   4     1430.38     1461.64     67.04 o
  -3  15   4       20.98       29.20     29.35 o
  -2  15   4      316.47      311.42     31.06 o
  -1  15   4       70.84       48.73     30.28 o
   0  15   4      143.08      148.16     27.45 o
   1  15   4     1298.45     1273.41     59.69 o
   2  15   4     1276.19     1343.38     60.89 o
   3  15   4       40.84       -3.77     38.95 o
   4  15   4      138.42       91.57     52.47 o
   5  15   4      104.18       99.90     49.60 o
   6  15   4        1.24        8.03     51.70 o
   7  15   4      118.82       -1.61     93.15 o
   8  15   4        5.02       48.23     67.64 o
   9  15   4       11.34      103.72     90.11 o
  10  15   4       31.98       39.45    213.30 o
 -10  16   4       12.50      -19.84    115.74 o
  -9  16   4     3011.38     3368.20    131.61 o
  -8  16   4     1311.48     1456.56    106.75 o
  -7  16   4        0.40        6.39     44.50 o
  -6  16   4     1126.25     1410.76     96.60 o
  -5  16   4      511.58      454.02     45.57 o
  -4  16   4     1514.95     1436.78     71.58 o
  -3  16   4     5402.11     5474.90    124.64 o
  -2  16   4        1.94       15.29     28.04 o
  -1  16   4        1.72        1.29     31.62 o
   0  16   4     3935.92     3890.70    126.24 o
   1  16   4       19.53       38.71     38.59 o
   2  16   4     1241.76     1112.19     66.82 o
   3  16   4     3302.21     3191.14    112.55 o
   4  16   4      343.95      293.97     51.65 o
   5  16   4     1067.46     1107.83     93.55 o
   6  16   4     5398.97     5500.20    165.58 o
   7  16   4      161.50       83.92     62.69 o
   8  16   4     1895.49     2043.09    131.20 o
   9  16   4     2577.79     2977.08    152.07 o
  -9  17   4      421.81      362.37     81.82 o
  -8  17   4     1747.29     2146.40    114.46 o
  -7  17   4       44.04      155.80     53.00 o
  -6  17   4     1569.11     1811.60    109.19 o
  -5  17   4     2237.19     2333.47     92.60 o
  -4  17   4       24.35       79.16     39.01 o
  -3  17   4     2021.58     2136.57     92.27 o
  -2  17   4      801.34      818.09     55.70 o
  -1  17   4       50.23       36.31     33.58 o
   0  17   4      593.24      572.61     41.24 o
   1  17   4     1800.09     1755.87     99.25 o
   2  17   4      631.15      618.99     78.08 o
   3  17   4       41.69       16.72     52.18 o
   4  17   4     1023.55     1029.81     93.02 o
   5  17   4       63.18        9.86     55.74 o
   6  17   4      152.45      116.79     62.53 o
   7  17   4       38.44      -60.47     68.84 o
   8  17   4       13.89      -95.90    117.40 o
  -8  18   4       74.16       28.76     64.15 o
  -7  18   4      204.50      121.76     87.94 o
  -6  18   4      179.00      121.00     99.04 o
  -5  18   4      237.56      149.80     59.43 o
  -4  18   4      310.54      252.30     52.03 o
  -3  18   4     1751.62     1978.41     99.03 o
  -2  18   4      960.80     1042.72     77.50 o
  -1  18   4      394.13      371.56     39.42 o
   0  18   4       10.22      -31.74     31.74 o
   1  18   4      722.68      778.32     80.06 o
   2  18   4       53.90      123.77     46.47 o
   3  18   4      212.90      153.80     67.03 o
   4  18   4      268.12      274.96     59.66 o
   5  18   4      415.61      417.89     68.51 o
   6  18   4       84.29       50.89     81.36 o
   7  18   4      964.54     1039.07     99.06 o
  -7  19   4      199.38      317.93    108.06 o
  -6  19   4      113.13       33.32     55.81 o
  -5  19   4     1036.15      945.04     86.37 o
  -4  19   4       53.77       -0.11     50.80 o
  -3  19   4       69.66       77.97     46.30 o
  -2  19   4     1730.83     1630.55     75.29 o
  -1  19   4     2046.52     1985.84     86.86 o
   0  19   4      263.43      202.02     48.48 o
   1  19   4      675.31      635.73     60.74 o
   2  19   4        9.29      -56.67     56.67 o
   3  19   4       73.46      130.79     61.10 o
   4  19   4      731.70      727.52     77.31 o
   5  19   4      624.15      582.06     76.18 o
   6  19   4      471.97      463.45     80.45 o
  -6  20   4        1.97     -107.47    107.47 o
  -5  20   4      534.47      549.38     82.22 o
  -4  20   4      147.59      281.28     65.87 o
  -3  20   4     1108.34     1222.10    104.71 o
  -2  20   4       13.95      -42.10     42.10 o
  -1  20   4      425.62      462.32     51.75 o
   0  20   4      177.78      219.39     42.34 o
   1  20   4      568.01      486.39     54.54 o
   2  20   4      498.41      347.64    102.14 o
   3  20   4      171.84      187.51     71.70 o
   4  20   4     1693.17     2031.54    210.71 o
   5  20   4      114.72       -6.69     78.59 o
  -4  21   4      901.30      954.33     91.52 o
  -3  21   4      286.60      373.50     59.51 o
  -2  21   4       12.44        5.37     59.48 o
  -1  21   4     1793.99     1564.30    110.54 o
   0  21   4      452.11      457.49     60.45 o
   1  21   4      208.61      217.40     54.48 o
   2  21   4     2605.86     2842.10    244.79 o
   3  21   4       22.28       12.37     74.83 o
 -15   1   5      167.44      106.57     70.84 o
 -14   1   5       88.51       80.90     47.24 o
 -13   1   5     2008.44     1825.27     84.11 o
 -12   1   5      676.94      636.87     48.94 o
 -11   1   5     1587.03     1578.84     68.97 o
 -10   1   5     4317.78     4326.43    116.52 o
  -9   1   5        6.50       -1.77     24.39 o
  -8   1   5       16.44      -18.26     27.46 o
  -7   1   5     2357.81     2028.25     55.08 o
  -6   1   5      570.56      684.98     29.66 o
  -5   1   5     3752.05     4400.08     61.98 o
  -4   1   5    36049.59    41983.38    453.99 o
  -3   1   5     3313.23     3723.23     56.28 o
  -2   1   5      895.93      875.86     19.22 o
  -1   1   5    13144.14    12006.90    115.80 o
   0   1   5      150.94      132.48      9.84 o
   1   1   5        7.56        2.57      7.68 o
   2   1   5     5127.18     4600.38     66.03 o
   3   1   5      743.29      678.68     23.29 o
   4   1   5     9487.49     9277.70    121.86 o
   5   1   5    11228.79    10891.87    157.83 o
   6   1   5      963.38      865.05     42.27 o
   7   1   5     5860.72     5646.57    111.03 o
   8   1   5     5299.33     5164.73    108.52 o
   9   1   5       10.33       56.65     38.94 o
  10   1   5     2051.71     2085.00     95.63 o
  11   1   5     1706.69     1906.39     87.72 o
  12   1   5       18.18      255.07     85.24 o
  13   1   5      472.47      560.60     92.76 o
 -15   2   5     1298.67     1113.19     78.76 o
 -14   2   5      557.10      634.68     54.85 o
 -13   2   5       15.86      -39.55     42.50 o
 -12   2   5     2633.85     2727.84    104.96 o
 -11   2   5     1313.37     1255.18     74.88 o
 -10   2   5     1741.37     1711.68     75.72 o
  -9   2   5     6033.59     5954.31    140.69 o
  -8   2   5      798.96      721.86     41.49 o
  -7   2   5    10736.20    10725.28    170.97 o
  -6   2   5     4422.00     4700.87     91.68 o
  -5   2   5     9125.73     9148.05    152.48 o
  -4   2   5    12418.57    13978.96    174.73 o
  -3   2   5    18071.46    18446.71    222.17 o
  -2   2   5      386.76      557.49     20.63 o
  -1   2   5     5990.26     6000.53     77.11 o
   0   2   5    11654.04    10918.44    113.64 o
   1   2   5     2442.90     2570.66     52.49 o
   2   2   5      154.60       72.85      9.98 o
   3   2   5     1017.75     1073.71     28.68 o
   4   2   5      191.04      164.49     15.40 o
   5   2   5     1358.65     1338.83     52.98 o
   6   2   5       33.65       71.10     41.34 o
   7   2   5     3173.24     2921.59    112.77 o
   8   2   5     3025.38     2902.58     96.58 o
   9   2   5      824.96      701.46     55.98 o
  10   2   5       22.35      -22.96     41.19 o
  11   2   5      250.90      172.64     81.61 o
  12   2   5      152.36      201.41     74.69 o
  13   2   5      447.88      490.96    156.64 o
 -14   3   5      270.08      235.18     48.34 o
 -13   3   5       69.38       57.05     45.14 o
 -12   3   5      544.95      429.47     46.58 o
 -11   3   5      591.58      603.62     90.83 o
 -10   3   5       14.29      -33.06     36.24 o
  -9   3   5      272.48      368.51     52.91 o
  -8   3   5     5013.88     4932.82    120.18 o
  -7   3   5     5959.98     5936.09    140.26 o
  -6   3   5    11225.29    11650.92    216.30 o
  -5   3   5      786.62      655.97     34.94 o
  -4   3   5     2308.79     2252.46     54.85 o
  -3   3   5     8009.34     8088.65    109.00 o
  -2   3   5     9584.22    10092.19    178.62 o
  -1   3   5      415.91      352.42     18.73 o
   0   3   5       66.92      130.06     12.82 o
   1   3   5     6903.42     6114.03     92.52 o
   2   3   5      257.64      214.64     17.38 o
   3   3   5    15108.23    14445.18    270.11 o
   4   3   5       41.68       47.66     22.19 o
   5   3   5        1.80       -2.62     23.42 o
   6   3   5    12716.53    12109.92    383.60 o
   7   3   5      829.25      861.21     60.74 o
   8   3   5     1820.61     1704.64     80.93 o
   9   3   5     4970.22     5057.88    143.71 o
  10   3   5      324.21      332.92     58.40 o
  11   3   5        2.15       78.30     61.17 o
  12   3   5     4675.16     4782.83    191.99 o
  13   3   5       46.48      162.43     90.50 o
 -14   4   5     1751.17     1834.62     99.78 o
 -13   4   5        3.34       35.08     45.09 o
 -12   4   5       64.68      104.60     45.95 o
 -11   4   5      107.47      111.91     38.45 o
 -10   4   5      482.89      495.47     41.77 o
  -9   4   5     4039.52     3983.93     95.15 o
  -8   4   5     2347.07     2540.96     85.22 o
  -7   4   5     2191.25     2294.63    126.49 o
  -6   4   5    12499.54    13145.99    213.88 o
  -5   4   5     5327.67     5109.08     99.20 o
  -4   4   5     1931.76     2259.52     56.64 o
  -3   4   5      264.24      404.03     33.65 o
  -2   4   5     1557.47     1946.25     48.01 o
  -1   4   5       27.09       27.86     12.05 o
   0   4   5      263.66      401.28     21.93 o
   1   4   5    15709.50    16339.66    222.31 o
   2   4   5     2648.08     2680.46     89.77 o
   3   4   5     7617.46     7522.17    189.03 o
   4   4   5     7396.45     7199.47    184.10 o
   5   4   5     2466.71     2329.07     90.95 o
   6   4   5      103.63      137.24     44.64 o
   7   4   5      134.91      116.26     42.16 o
   8   4   5       11.13       59.33     76.89 o
   9   4   5       63.56       29.15     45.76 o
  10   4   5     1689.13     1586.21    133.55 o
  11   4   5      455.74      321.71     65.74 o
  12   4   5      135.59      226.62     81.48 o
  13   4   5      468.30      907.06    239.75 o
 -14   5   5       39.75      145.85     54.92 o
 -13   5   5       11.24       73.69     45.90 o
 -12   5   5      523.56      608.18     71.64 o
 -11   5   5      525.76      574.96     57.54 o
 -10   5   5      664.76      676.47     54.15 o
  -9   5   5      262.92      305.22     32.89 o
  -8   5   5     2102.63     2071.49     77.77 o
  -7   5   5     1190.25     1291.83     65.36 o
  -6   5   5       78.30      146.19     23.52 o
  -5   5   5     1147.77      916.17     41.12 o
  -4   5   5       16.98      -10.65     15.25 o
  -3   5   5      176.10       98.18     20.76 o
  -2   5   5     4735.70     4946.99     91.80 o
  -1   5   5       74.30      128.38     15.33 o
   0   5   5     7924.86     7528.45    126.11 o
   1   5   5     1312.85     1398.01     39.01 o
   2   5   5     2140.57     1909.99     77.06 o
   3   5   5       62.24       63.69     26.79 o
   4   5   5     2341.18     2134.26    163.69 o
   5   5   5        0.73       -4.02     44.64 o
   6   5   5     3915.01     3984.70    130.41 o
   7   5   5     1078.51     1172.30    125.66 o
   8   5   5      239.98      206.00    124.84 o
   9   5   5     3778.82     3904.83    147.11 o
  10   5   5      234.49      110.16     71.17 o
  11   5   5     1226.32     1482.63    132.27 o
  12   5   5      419.20      479.24     83.06 o
  13   5   5      337.07      175.11     95.91 o
 -14   6   5     1504.30     1533.34     98.77 o
 -13   6   5     2749.01     2502.59    101.84 o
 -12   6   5      218.65      247.44     53.29 o
 -11   6   5     2746.68     2595.14     88.66 o
 -10   6   5      311.78      450.03     54.36 o
  -9   6   5      532.85      517.89     50.93 o
  -8   6   5    15298.48    15444.74    288.93 o
  -7   6   5    11051.42    11478.61    283.44 o
  -6   6   5      307.36      317.24     34.28 o
  -5   6   5    24002.76    24704.62    370.85 o
  -4   6   5     6896.10     7207.79    129.19 o
  -3   6   5       85.74      102.86     17.21 o
  -2   6   5    23702.26    23964.58    354.25 o
  -1   6   5      463.50      473.90     26.91 o
   0   6   5       51.10       29.73     13.18 o
   1   6   5     7990.19     7521.06    125.74 o
   2   6   5      419.40      229.83     59.52 o
   3   6   5        7.03      -24.03     24.03 o
   4   6   5     7764.20     7359.07    197.59 o
   5   6   5       31.55       67.79     39.68 o
   6   6   5       66.17      107.47     59.52 o
   7   6   5     4229.60     4485.13    147.37 o
   8   6   5     1906.02     2144.31    107.97 o
   9   6   5        1.11       22.68     60.35 o
  10   6   5      515.87      480.67     77.71 o
  11   6   5     2070.70     2059.53    145.21 o
  12   6   5        0.77      -85.02    119.48 o
  13   6   5      601.13      577.92    400.14 o
 -14   7   5        6.32      -59.31     59.31 o
 -13   7   5      106.37      128.67     61.10 o
 -12   7   5      223.63      246.64     51.45 o
 -11   7   5      109.64       79.35     61.18 o
 -10   7   5      307.43      298.95     42.44 o
  -9   7   5       20.70       24.42     32.94 o
  -8   7   5      477.56      468.15     95.90 o
  -7   7   5       28.84       75.18     28.95 o
  -6   7   5      548.91      566.28     59.49 o
  -5   7   5      841.19      800.95     42.94 o
  -4   7   5     3239.41     3484.03     78.96 o
  -3   7   5       51.68       55.35     16.77 o
  -2   7   5     1958.70     2358.14     59.55 o
  -1   7   5     7928.23     8123.52    153.69 o
   0   7   5     4221.61     4023.46     71.05 o
   1   7   5     2107.98     1896.59     87.67 o
   2   7   5     1430.76     1287.24     70.31 o
   3   7   5     2305.42     2378.09     96.08 o
   4   7   5     6008.94     5604.99    163.80 o
   5   7   5      851.43     1063.17    135.58 o
   6   7   5      815.70      797.97     72.99 o
   7   7   5      954.22     1060.10    100.86 o
   8   7   5      901.66      996.11     90.18 o
   9   7   5      109.76      190.66     59.96 o
  10   7   5     1283.41     1457.83    151.29 o
  11   7   5      977.80     1399.49    186.01 o
  12   7   5      683.38     1260.20    154.47 o
  13   7   5      236.84      434.19    145.50 o
 -14   8   5       37.22      -67.04     67.04 o
 -13   8   5      219.84      151.75     75.57 o
 -12   8   5     2343.02     2504.73    111.89 o
 -11   8   5      532.89      646.95     71.43 o
 -10   8   5        6.74       38.83     39.17 o
  -9   8   5      902.75      976.40     94.91 o
  -8   8   5      311.73      345.17     48.73 o
  -7   8   5       14.14       30.41     28.02 o
  -6   8   5     4582.73     4473.34    114.65 o
  -5   8   5     2765.32     2819.14    147.16 o
  -4   8   5     2788.39     2845.64     72.16 o
  -3   8   5     1976.03     1801.21     54.31 o
  -2   8   5     1635.50     1428.99     47.92 o
  -1   8   5     2779.15     2561.64     73.45 o
   0   8   5      897.83     1031.43     28.68 o
   1   8   5     1931.99     1740.79     47.67 o
   2   8   5      812.47      716.14     59.16 o
   3   8   5     2266.62     2241.88     95.33 o
   5   8   5      740.82      565.54     71.10 o
   6   8   5        3.92       96.20     45.54 o
   7   8   5     4517.49     4894.70    166.31 o
   8   8   5     2552.61     2653.35    129.90 o
   9   8   5      165.44      200.01    127.32 o
  10   8   5      524.54      467.16    107.47 o
  11   8   5      333.20      280.76    189.32 o
  12   8   5        0.45      151.92    144.68 o
 -13   9   5       44.74      127.50     59.69 o
 -12   9   5        7.76       19.68     51.36 o
 -11   9   5      432.47      673.12     85.15 o
 -10   9   5      140.67      142.81     41.05 o
  -9   9   5        2.47       40.14     43.15 o
  -8   9   5     1349.72     1346.51     90.84 o
  -7   9   5       82.63       75.57     28.37 o
  -6   9   5     1447.77     1535.71     61.12 o
  -5   9   5     3669.29     3827.72     89.50 o
  -4   9   5      181.42      232.06     57.87 o
  -3   9   5     8222.73     8227.96    183.77 o
  -2   9   5      108.34      173.88     22.85 o
  -1   9   5     2408.97     2400.57     62.01 o
   0   9   5     1380.72     1181.74     39.75 o
   1   9   5        2.70       20.23     16.54 o
   2   9   5       26.94       36.38     56.22 o
   3   9   5       35.30       28.11     41.34 o
   4   9   5     2069.62     1959.08     96.80 o
   5   9   5      866.08      851.68     79.51 o
   6   9   5     5863.60     5739.97    184.49 o
   7   9   5     1598.64     1519.29    105.22 o
   8   9   5      593.41      600.04     84.18 o
   9   9   5     3596.91     3691.42    164.07 o
  10   9   5      163.73      136.29    182.71 o
  11   9   5      938.72      762.24    178.57 o
  12   9   5      314.67      318.04    111.93 o
 -13  10   5      850.40      784.56     98.38 o
 -12  10   5     1640.35     1507.15    153.36 o
 -11  10   5      889.11     1003.53    126.63 o
 -10  10   5     1297.58     1286.77     83.42 o
  -9  10   5     6859.38     6885.58    167.45 o
  -8  10   5      789.36      684.31     64.63 o
  -7  10   5      923.74      868.75     67.40 o
  -6  10   5    25016.15    25753.03    398.39 o
  -5  10   5      150.37      185.10     27.57 o
  -4  10   5     5833.74     5850.55    135.39 o
  -3  10   5     1163.41      998.47     45.28 o
  -2  10   5     2355.03     2273.63     86.52 o
  -1  10   5      732.49      778.24     54.91 o
   0  10   5    18618.91    18660.40    280.24 o
   1  10   5      666.06      619.24     76.19 o
   2  10   5     3545.01     3813.12    117.39 o
   3  10   5      658.93      685.22     87.63 o
   4  10   5      754.84      760.58     73.41 o
   5  10   5     4300.76     4156.32    154.93 o
   6  10   5        3.76       -1.30     48.29 o
   7  10   5      117.79      269.51    104.17 o
   8  10   5       44.89      -57.78     57.78 o
   9  10   5      471.40      408.59     89.29 o
  10  10   5      174.37      279.14     86.87 o
  11  10   5     1191.36     1585.00    162.34 o
  12  10   5        6.37      158.32    114.37 o
 -13  11   5     1626.29     1833.68    211.64 o
 -12  11   5        4.55      -55.65     55.65 o
 -11  11   5      197.65      227.47     64.92 o
 -10  11   5      115.74       77.03     50.43 o
  -9  11   5     2548.22     2448.11    136.56 o
  -8  11   5      199.44      150.82     41.63 o
  -7  11   5     4134.83     4201.96    107.63 o
  -6  11   5     1340.35     1453.25    101.29 o
  -5  11   5     1903.43     2176.90     83.96 o
  -4  11   5     6488.07     6355.74    148.19 o
  -3  11   5      200.39      136.99     29.25 o
  -2  11   5      161.46      130.70     27.03 o
  -1  11   5     5855.65     6025.20    112.09 o
   0  11   5      348.26      257.42     23.49 o
   1  11   5       21.77       26.86     20.28 o
   2  11   5     8414.33     8489.29    178.94 o
   3  11   5       49.05       67.13     33.27 o
   4  11   5     3816.06     3786.22    131.29 o
   5  11   5     3030.76     3022.73    133.87 o
   6  11   5        5.19        5.82     52.31 o
   7  11   5     3486.57     3496.31    157.64 o
   8  11   5     3543.99     3641.30    163.68 o
   9  11   5       11.32       13.72     73.10 o
  10  11   5      773.51      865.44    207.51 o
  11  11   5     1463.06     1144.19    221.56 o
 -12  12   5        1.34       94.35     59.28 o
 -11  12   5      262.64      308.22     71.16 o
 -10  12   5       32.70      -49.97     51.92 o
  -9  12   5       19.19       23.51     43.73 o
  -8  12   5      722.71      697.12     58.30 o
  -7  12   5     1416.37     1295.05     75.65 o
  -6  12   5      388.99      439.37     42.78 o
  -5  12   5      634.94      712.24     52.29 o
  -4  12   5     4805.32     4891.91    109.33 o
  -3  12   5       96.36      125.20     30.03 o
  -2  12   5     2541.77     2744.25     74.29 o
  -1  12   5      155.93      136.56     21.72 o
   0  12   5       19.42        9.16     19.27 o
   1  12   5     1442.00     1545.51     55.10 o
   2  12   5        1.56       -2.67     33.28 o
   3  12   5       12.49        9.53     97.55 o
   4  12   5       12.00       18.80     36.36 o
   5  12   5      522.78      581.51     64.42 o
   6  12   5        1.99      -23.90     61.40 o
   7  12   5      405.83      216.60     70.30 o
   8  12   5      734.60      548.49     87.17 o
   9  12   5        2.20      -43.38     78.86 o
  10  12   5       43.95        1.19     98.38 o
  11  12   5      139.12      162.01    108.54 o
 -11  13   5      125.85      141.14     58.86 o
 -10  13   5     1667.58     1793.77    111.80 o
  -9  13   5      265.23      257.53     51.50 o
  -8  13   5      223.49      219.98     48.22 o
  -7  13   5      851.65      824.35     86.63 o
  -6  13   5     1601.48     1556.29     93.08 o
  -5  13   5        3.97       12.93     28.93 o
  -4  13   5     1984.17     2131.27     71.75 o
  -3  13   5       35.01       42.10     26.67 o
  -2  13   5      224.44      215.11     37.88 o
  -1  13   5     2154.80     2070.69     57.87 o
   0  13   5     1130.57     1228.76     47.72 o
   1  13   5       22.55       23.92     26.54 o
   2  13   5      893.69      959.57     67.89 o
   3  13   5     2134.76     2158.31    143.55 o
   4  13   5      288.19      308.83     47.09 o
   5  13   5     1494.03     1357.15     84.43 o
   6  13   5      249.80      218.46     49.56 o
   7  13   5      183.79       74.87     57.69 o
   8  13   5     1068.88      812.40    140.04 o
   9  13   5       62.66       -0.30     71.33 o
  10  13   5      594.48      413.74     85.68 o
 -11  14   5      936.05      977.94     86.38 o
 -10  14   5      914.81      715.41     98.08 o
  -9  14   5      640.10      580.32    103.66 o
  -8  14   5     2131.38     2177.07    101.08 o
  -7  14   5      367.26      405.98     45.64 o
  -6  14   5     3490.52     3517.10    102.55 o
  -5  14   5      214.41      180.26     34.62 o
  -4  14   5     8669.98     9070.36    172.38 o
  -3  14   5      473.63      505.08     45.09 o
  -2  14   5     1116.20     1071.83     57.99 o
  -1  14   5       34.62       60.03     24.33 o
   0  14   5      606.41      583.55     41.73 o
   1  14   5       49.24       23.84     28.59 o
   2  14   5       87.02      131.42     29.14 o
   3  14   5     2046.64     1920.59     87.80 o
   4  14   5        3.85      -44.46     45.16 o
   5  14   5      249.72      195.93     49.13 o
   6  14   5       31.68       32.75     50.15 o
   7  14   5      187.09      241.86     61.65 o
   8  14   5      118.86       13.95     85.13 o
   9  14   5       46.10      -70.58     98.72 o
  10  14   5      238.95      382.84    121.41 o
 -11  15   5     1368.02     1223.56    233.14 o
 -10  15   5      422.12      507.20     65.99 o
  -9  15   5      617.82      621.35     65.10 o
  -8  15   5      450.03      529.89     73.07 o
  -7  15   5      253.47      250.00     43.88 o
  -6  15   5      467.16      501.24     48.43 o
  -5  15   5     1421.90     1488.44     73.13 o
  -4  15   5     3884.40     4057.25    105.62 o
  -3  15   5     4191.37     4455.47    108.35 o
  -2  15   5     4313.16     4044.76    101.06 o
  -1  15   5      350.75      320.94     36.92 o
   0  15   5     5292.48     5096.21    100.44 o
   1  15   5       70.91       14.50     43.35 o
   2  15   5       76.56       80.91     32.25 o
   3  15   5     3074.46     3214.63    112.39 o
   4  15   5     1688.28     1815.09     97.39 o
   5  15   5       50.64       69.17     62.03 o
   6  15   5     3786.91     4124.35    162.27 o
   7  15   5      126.19       91.76     64.73 o
   8  15   5      122.05       74.66     72.56 o
   9  15   5     2939.42     3436.39    237.85 o
  -9  16   5       19.19       38.27     61.13 o
  -8  16   5      232.05      250.12     54.53 o
  -7  16   5      301.05      271.06     47.81 o
  -6  16   5       15.99       40.95     50.71 o
  -5  16   5        7.89        3.53     37.58 o
  -4  16   5      154.53       74.43     44.73 o
  -3  16   5       46.01      118.86     34.09 o
  -2  16   5      990.63      944.03     56.55 o
  -1  16   5        2.33      -25.35     29.62 o
   0  16   5      481.66      371.00     46.48 o
   1  16   5     1259.76     1059.51    110.77 o
   2  16   5      198.11      143.57     36.44 o
   3  16   5      122.33      116.53     51.73 o
   4  16   5      471.42      518.90     87.62 o
   5  16   5       95.41      112.82     59.54 o
   6  16   5     1118.71     1207.57    125.75 o
   7  16   5      118.38      124.13     68.80 o
   8  16   5      383.92      494.19     86.47 o
   9  16   5      337.35      347.81    125.54 o
  -9  17   5       36.97     -100.86    110.78 o
  -8  17   5     2087.67     2244.46    119.90 o
  -7  17   5      279.24      298.98     57.04 o
  -6  17   5      411.47      426.76     56.08 o
  -5  17   5       58.16       80.73     48.36 o
  -4  17   5       98.22       58.76     40.34 o
  -3  17   5     2151.56     2230.71     85.61 o
  -2  17   5      371.97      351.07     37.69 o
  -1  17   5       33.12        6.39     31.95 o
   0  17   5       33.86       14.13     31.41 o
   1  17   5      399.21      402.18     48.47 o
   2  17   5     1540.25     1557.06     84.96 o
   3  17   5      886.39      819.08     75.79 o
   4  17   5      550.93      462.67     83.72 o
   5  17   5       15.67       35.48     69.58 o
   6  17   5      694.88      955.67    144.19 o
   7  17   5        1.05      -10.65     95.90 o
   8  17   5       65.52       45.02    144.68 o
  -8  18   5     2386.04     2739.94    159.33 o
  -7  18   5      463.61      599.29     65.05 o
  -6  18   5      263.59      220.14     89.50 o
  -5  18   5     1470.86     1397.36    102.54 o
  -4  18   5     1377.67     1219.86     95.30 o
  -3  18   5      159.34      212.16     43.92 o
  -2  18   5     1858.47     1688.72     73.87 o
  -1  18   5        3.83       -1.75     34.08 o
   0  18   5        0.49      -17.63     39.30 o
   1  18   5     1904.23     2045.49    128.96 o
   2  18   5      134.11      171.98     65.39 o
   3  18   5       26.17      -59.27     59.27 o
   4  18   5     2057.93     2229.13    120.86 o
   5  18   5        3.65       12.42     96.73 o
   6  18   5       83.03      142.52     97.12 o
   7  18   5       78.07       65.07    107.21 o
  -7  19   5      192.71      225.96     97.55 o
  -6  19   5      455.03      486.78     76.91 o
  -5  19   5      215.32      133.86     51.95 o
  -4  19   5      414.08      468.62     58.23 o
  -3  19   5      617.84      519.25     55.65 o
  -2  19   5       35.21      -38.89     38.89 o
  -1  19   5      748.41      631.74     53.42 o
   0  19   5      204.85      197.86     41.46 o
   1  19   5     1836.01     1906.39     92.82 o
   2  19   5     1072.35      826.55    187.67 o
   3  19   5      725.18      974.31    160.67 o
   4  19   5      837.67      646.86     99.29 o
   5  19   5      693.50      655.51     87.86 o
   6  19   5      315.60      130.88    209.16 o
  -6  20   5     1271.67      985.18    138.06 o
  -5  20   5      207.97      207.39     71.84 o
  -4  20   5       37.55      128.51     66.82 o
  -3  20   5     1318.56     1189.59     85.89 o
  -2  20   5     1536.43     1546.21     81.71 o
  -1  20   5     1945.61     1969.30     95.75 o
   0  20   5     1916.61     1749.94    129.69 o
   1  20   5      184.32      127.13     60.14 o
   2  20   5      510.08      497.63    102.64 o
   3  20   5      734.47      698.70    161.21 o
   4  20   5      345.59      303.51     90.24 o
  -4  21   5      193.82      234.79    102.51 o
  -3  21   5       20.27       69.73     65.56 o
  -2  21   5      200.46      194.16     78.04 o
  -1  21   5      228.70      185.54     50.96 o
   0  21   5      562.52      890.59     96.20 o
   1  21   5       29.33      -67.19     67.19 o
   2  21   5      104.92       70.08     74.20 o
 -14   0   6     2365.84     2360.89    142.19 o
 -13   0   6       34.24       -6.95     63.66 o
 -12   0   6        6.92      -51.48     55.39 o
 -11   0   6      169.58       85.13     46.88 o
 -10   0   6       22.52       67.84     66.97 o
  -9   0   6     2742.14     2588.95    100.88 o
  -8   0   6      558.31      544.68     55.56 o
  -7   0   6     1620.37     1532.75     84.33 o
  -6   0   6      681.28      586.24     81.02 o
  -5   0   6    13944.32    14982.04    231.74 o
  -4   0   6    40018.73    43841.37    552.80 o
  -3   0   6     4848.26     5686.03     85.55 o
  -2   0   6    10072.90    11400.30    178.90 o
  -1   0   6    12409.60    12383.00    192.60 o
   0   0   6     6163.55     5809.79    102.84 o
   1   0   6     4531.98     4619.39    187.16 o
   2   0   6      635.40      935.60     37.40 o
   3   0   6      227.33      127.62     19.74 o
   4   0   6       53.65       33.54     20.00 o
   5   0   6    18123.87    17354.50    386.05 o
   6   0   6      568.07      608.95     64.48 o
   7   0   6     1334.17     1333.53     77.06 o
   8   0   6    11179.36    11146.75    390.22 o
   9   0   6      211.54      177.47     55.21 o
  10   0   6      442.43      391.25     67.33 o
  11   0   6     6177.28     6754.37    350.53 o
  12   0   6       88.23      150.10     91.75 o
  13   0   6      555.06      702.72    206.68 o
 -14   1   6      283.39      281.28     72.13 o
 -13   1   6       88.02       95.13     41.25 o
 -12   1   6     2412.17     2402.86     83.24 o
 -11   1   6     1033.49     1050.70     72.49 o
 -10   1   6     1630.34     1512.40     73.89 o
  -9   1   6     1024.46      993.68     49.97 o
  -8   1   6     3039.09     2929.83     70.95 o
  -7   1   6        4.84       18.08     20.03 o
  -6   1   6     6594.52     5902.83     93.42 o
  -5   1   6     4844.62     5113.10     85.89 o
  -4   1   6     4859.11     4878.90     73.39 o
  -3   1   6     6767.05     7061.13     83.84 o
  -2   1   6     1330.31     1394.41     25.30 o
  -1   1   6     7234.95     7068.96     83.83 o
   0   1   6    14294.82    15266.13    248.20 o
   1   1   6     5229.18     4555.33     76.18 o
   2   1   6     1364.39     1193.54     32.52 o
   3   1   6    10194.09     9436.71    137.32 o
   4   1   6        3.85        3.06     15.47 o
   5   1   6     1764.03     1704.34     52.71 o
   6   1   6      169.19      133.94     23.69 o
   7   1   6       97.11       49.15     29.29 o
   8   1   6        3.60       82.23     40.64 o
   9   1   6      218.48      239.79     39.31 o
  10   1   6        3.48       23.49     53.55 o
  11   1   6       77.89      147.68     83.05 o
  12   1   6       36.61       82.02     97.58 o
  13   1   6      713.79     1422.03    171.12 o
 -14   2   6      866.95      807.36     65.04 o
 -13   2   6       75.61       77.37     41.48 o
 -12   2   6      359.31      429.04     41.59 o
 -11   2   6     2531.70     2348.56     76.68 o
 -10   2   6     2140.72     1931.05     66.55 o
  -9   2   6      182.46      233.76     28.84 o
  -8   2   6      920.14      873.96     44.03 o
  -7   2   6      384.29      414.71     37.84 o
  -6   2   6      132.81      144.23     22.14 o
  -5   2   6     4996.76     5113.85     98.21 o
  -4   2   6     1292.03     1288.85     42.00 o
  -3   2   6        7.16       41.69     12.48 o
  -2   2   6    12817.41    12842.89    166.67 o
  -1   2   6    12260.35    11424.71    170.05 o
   0   2   6      303.18      397.54     20.51 o
   1   2   6      921.10      740.77     27.10 o
   2   2   6      927.15      795.51     27.28 o
   3   2   6       78.38       41.99     13.60 o
   4   2   6     1574.65     1514.99     39.00 o
   5   2   6     2665.65     2350.06     52.11 o
   6   2   6      686.93      663.11     41.49 o
   7   2   6     3187.35     3370.99    102.93 o
   8   2   6     2410.06     2354.73     91.49 o
   9   2   6     1990.89     2039.97     89.67 o
  10   2   6      807.59      589.66     77.06 o
  11   2   6      362.67      176.19     79.85 o
  12   2   6      450.84      547.48     86.62 o
  13   2   6       39.48      101.30     99.43 o
 -14   3   6     1210.73     1270.88     81.03 o
 -13   3   6       86.20       66.61     38.31 o
 -12   3   6     2050.98     2148.94     73.78 o
 -11   3   6       62.47       45.19     31.43 o
 -10   3   6      294.03      210.60     32.08 o
  -9   3   6     3190.82     3116.43    107.09 o
  -8   3   6     1560.81     1520.64     66.59 o
  -7   3   6      790.41      831.01     50.85 o
  -6   3   6     6263.94     6050.81    116.14 o
  -5   3   6     3546.15     3936.80     83.75 o
  -4   3   6      128.46      139.41     19.22 o
  -3   3   6    35141.04    37873.42    545.04 o
  -2   3   6     2686.26     2830.05     62.61 o
  -1   3   6       71.16       65.96     14.87 o
   0   3   6     1267.08     1063.47     37.40 o
   1   3   6       10.48       27.75     12.28 o
   2   3   6      707.34      488.40     23.93 o
   3   3   6     2982.72     2728.70    114.55 o
   4   3   6       32.28       41.38     25.31 o
   5   3   6      183.36      140.18     36.06 o
   6   3   6     1291.83     1213.35     80.35 o
   7   3   6      736.10      775.08     61.50 o
   8   3   6      325.72      359.51     63.10 o
   9   3   6      747.55      724.90     73.45 o
  10   3   6      843.51      794.82    102.38 o
  11   3   6      113.59      -74.41     74.41 o
  12   3   6       61.11      126.93     81.97 o
  13   3   6      326.48      304.82    117.59 o
 -14   4   6       46.82       40.80     50.60 o
 -13   4   6      135.55      149.60     44.02 o
 -12   4   6       15.23        6.51     38.04 o
 -11   4   6     1764.74     1786.56     65.85 o
 -10   4   6      858.65      862.51     58.44 o
  -9   4   6      134.90      165.05     34.47 o
  -8   4   6     3994.46     4024.87    141.96 o
  -7   4   6       14.61       31.92     25.84 o
  -6   4   6     1738.05     1451.69     53.32 o
  -5   4   6     3535.00     3575.60     80.38 o
  -4   4   6      525.65      584.30     39.08 o
  -3   4   6      272.75      454.08     35.32 o
  -2   4   6    18206.96    19243.96    289.02 o
  -1   4   6     1868.53     2250.42     54.27 o
   0   4   6      758.12     1137.77     33.41 o
   1   4   6     5453.92     5094.86     86.53 o
   2   4   6     1249.73     1321.69     43.97 o
   3   4   6     4223.73     3877.54     98.64 o
   4   4   6     6170.23     5910.81    136.16 o
   5   4   6       53.43       58.34     35.17 o
   6   4   6     4701.27     4623.08    123.46 o
   7   4   6     2605.96     2314.49    118.63 o
   8   4   6     1005.14      915.52     75.40 o
   9   4   6     5212.97     5015.20    148.00 o
  10   4   6     1871.24     1931.68    150.93 o
  11   4   6      261.90      207.77     79.64 o
  12   4   6     2039.08     2258.94    150.90 o
  13   4   6     1002.52      843.26    167.00 o
 -14   5   6       19.08       28.98     69.04 o
 -13   5   6     3180.59     3086.52     91.63 o
 -12   5   6       67.56       65.10     53.11 o
 -11   5   6      672.19      662.10     52.76 o
 -10   5   6     2347.36     2567.61     94.63 o
  -9   5   6      780.66      888.24     61.76 o
  -8   5   6     6709.69     6724.23    151.98 o
  -7   5   6     8616.28     8540.66    181.87 o
  -6   5   6      525.38      632.18     51.70 o
  -5   5   6       80.15       65.41     20.90 o
  -4   5   6    18474.01    19467.04    297.36 o
  -3   5   6     2270.12     2527.74     62.14 o
  -2   5   6    17986.72    19105.89    289.23 o
  -1   5   6       36.60      155.16     20.26 o
   0   5   6       16.96       13.58     14.98 o
   1   5   6     9057.55     8168.31    123.03 o
   2   5   6     5169.18     5240.69    121.53 o
   3   5   6       87.73       79.69     32.18 o
   4   5   6      807.91      808.72     62.08 o
   5   5   6     2298.42     2404.99     97.19 o
   6   5   6     1743.34     1701.41    137.24 o
   7   5   6     6053.01     6006.61    154.53 o
   8   5   6     1021.36      890.92     91.52 o
   9   5   6      975.42      928.79     83.06 o
  10   5   6     1148.69     1022.36     95.53 o
  11   5   6      836.57      616.35     82.99 o
  12   5   6       34.09      -74.96    105.28 o
  13   5   6      146.28       53.53    174.44 o
 -14   6   6      249.26      284.20     59.52 o
 -13   6   6       33.82      146.25     48.99 o
 -12   6   6        0.16       80.18     47.74 o
 -11   6   6     1105.76      982.72     90.56 o
 -10   6   6       18.86       11.03     36.74 o
  -9   6   6      318.43      373.29     49.79 o
  -8   6   6        1.62       24.06     29.07 o
  -7   6   6      600.23      583.76     53.42 o
  -6   6   6      411.34      431.88     36.09 o
  -5   6   6      779.22      757.70     41.47 o
  -4   6   6     4304.84     4441.61     92.26 o
  -3   6   6     1835.84     1911.10     54.42 o
  -2   6   6      362.49      424.90     31.13 o
  -1   6   6     3035.18     3155.34     70.29 o
   0   6   6     5204.69     4839.01     82.66 o
   1   6   6      631.49      590.33     32.55 o
   2   6   6     1203.28     1253.82     69.87 o
   3   6   6      114.12       69.99     30.88 o
   4   6   6     2234.18     2213.98    119.05 o
   5   6   6      583.66      634.93    112.44 o
   6   6   6     1131.36     1361.74    122.36 o
   7   6   6     1069.72     1224.52     88.75 o
   8   6   6        4.46      -27.21     53.74 o
   9   6   6      312.83      248.65     65.23 o
  10   6   6      238.53      157.68     70.29 o
  11   6   6      705.32      557.23     83.66 o
  12   6   6       17.47      -93.88    103.35 o
 -14   7   6      350.70      327.09    136.72 o
 -13   7   6     1419.81     1562.11    120.72 o
 -12   7   6      211.84      205.56     51.55 o
 -11   7   6      857.13      986.62     79.24 o
 -10   7   6     1887.99     1822.31    100.22 o
  -9   7   6       44.03       37.87     32.75 o
  -8   7   6      366.50      359.63     44.23 o
  -7   7   6    17655.05    17887.38    334.81 o
  -6   7   6     1073.15     1217.71     64.14 o
  -5   7   6     7622.66     7850.21    167.69 o
  -4   7   6     4934.86     5309.08    107.05 o
  -3   7   6       46.53       48.77     19.48 o
  -2   7   6     2641.86     2551.32     64.13 o
  -1   7   6     2978.87     2821.71     67.39 o
   0   7   6     3171.61     3189.53     92.83 o
   1   7   6     3772.25     3505.34     74.00 o
   2   7   6    11101.22    10924.49    575.40 o
   3   7   6     7390.02     7150.16    210.82 o
   4   7   6     4330.14     4193.17    219.91 o
   5   7   6      894.64      927.47     76.09 o
   6   7   6       67.13      108.16     42.51 o
   7   7   6     3031.16     3033.96    130.57 o
   8   7   6      445.46      206.23     63.66 o
   9   7   6      537.85      386.16     73.08 o
  10   7   6     1506.57     1449.23    115.40 o
  11   7   6       61.06      -24.89    161.32 o
  12   7   6      185.03      139.51    146.29 o
 -13   8   6        9.62       61.75     56.47 o
 -12   8   6       22.65       19.29     50.10 o
 -11   8   6      109.36      106.71     45.72 o
 -10   8   6      756.40      643.90     65.11 o
  -9   8   6       52.48       88.71     47.95 o
  -8   8   6      253.29      312.91     50.85 o
  -7   8   6       47.95       51.13     30.79 o
  -6   8   6       90.88      145.88     31.90 o
  -5   8   6     5267.98     5378.39    113.63 o
  -4   8   6      881.27      937.60     66.85 o
  -3   8   6     1108.35     1040.81     46.31 o
  -2   8   6      206.75      210.21     24.37 o
  -1   8   6     2151.59     2139.01     59.69 o
   0   8   6      379.33      360.12     31.72 o
   1   8   6     8106.52     7782.10    160.71 o
   2   8   6      120.64      107.47     67.79 o
   4   8   6      916.02      936.69     77.71 o
   5   8   6       41.83      136.75     45.87 o
   6   8   6     2920.31     3089.74    131.43 o
   7   8   6     1127.85     1099.91    133.10 o
   8   8   6     2118.76     1978.85    125.51 o
   9   8   6      845.88      657.07    138.89 o
  10   8   6     3126.15     3021.55    168.78 o
  11   8   6      427.49      124.62     88.74 o
  12   8   6     1332.41      982.55    115.19 o
 -13   9   6        2.81       37.20     70.15 o
 -12   9   6     2002.78     2088.13    110.79 o
 -11   9   6     1517.89     1394.94     93.39 o
 -10   9   6      149.81      128.87     42.47 o
  -9   9   6     4262.66     4193.53    132.59 o
  -8   9   6       51.50       35.90     33.98 o
  -7   9   6      379.20      338.71     42.28 o
  -6   9   6     7593.37     7773.04    211.63 o
  -5   9   6      392.61      405.78     48.55 o
  -4   9   6       54.27       86.16     26.64 o
  -3   9   6     6216.14     5830.53    163.63 o
  -2   9   6     3637.71     3817.83    168.65 o
  -1   9   6     1067.13     1134.27     89.29 o
   0   9   6    16811.56    17476.33    301.35 o
   1   9   6      188.16      189.57     38.86 o
   2   9   6     1243.65     1201.83     76.28 o
   3   9   6      410.34      378.49     65.31 o
   4   9   6       94.46       78.87     42.51 o
   5   9   6     1105.68     1255.45     92.97 o
   6   9   6     2726.66     2852.65    129.48 o
   7   9   6     1113.88     1113.72    132.28 o
   8   9   6      453.72      339.38     71.24 o
   9   9   6     1915.58     1837.74    258.77 o
  10   9   6      472.15      308.63     88.34 o
  11   9   6       37.35     -101.30    101.30 o
  12   9   6       45.13      171.96    201.72 o
 -13  10   6      629.75      540.41     84.61 o
 -12  10   6       72.76       70.22    106.99 o
 -11  10   6     2029.61     1950.80    111.39 o
 -10  10   6       16.47        1.78     68.56 o
  -9  10   6      635.26      703.68     67.60 o
  -8  10   6       49.64       13.41     36.48 o
  -7  10   6        8.99       53.28     30.18 o
  -6  10   6       48.30       63.64     26.82 o
  -5  10   6     2023.81     2054.75     69.53 o
  -4  10   6     1783.01     1908.80     74.57 o
  -3  10   6     1408.94     1618.70     67.85 o
  -2  10   6      720.89      688.42     53.53 o
  -1  10   6     2431.71     2491.50     78.11 o
   0  10   6      126.40      181.18     21.79 o
   1  10   6       79.26      107.10     20.81 o
   2  10   6     1951.79     1882.68     95.10 o
   3  10   6        5.32      -19.50     38.93 o
   4  10   6       84.92        6.50     39.77 o
   5  10   6     5259.17     5557.95    187.52 o
   6  10   6        2.80       86.56     54.33 o
   7  10   6       72.84       68.05    137.24 o
   8  10   6      766.93      513.57     82.60 o
  10  10   6       37.70      -92.98     92.98 o
  11  10   6      287.10      215.69    200.90 o
 -12  11   6      463.78      434.74     67.44 o
 -11  11   6       45.46      -31.09     52.12 o
 -10  11   6       54.71       68.50     47.34 o
  -9  11   6     1054.25     1132.40     82.01 o
  -8  11   6       41.50       35.70     59.01 o
  -7  11   6       57.23      112.60     32.30 o
  -6  11   6     3932.39     4054.01    102.89 o
  -5  11   6     1813.63     1722.76     65.95 o
  -4  11   6       77.15      104.61     25.78 o
  -3  11   6     3621.65     3416.67     99.10 o
  -2  11   6      184.43      173.23     25.91 o
  -1  11   6     1120.04     1289.93     52.50 o
   0  11   6     9196.50     8916.39    137.56 o
   1  11   6     1610.74     1472.76     53.92 o
   2  11   6       47.25       -6.53     33.07 o
   3  11   6       87.63       44.67     41.90 o
   4  11   6       44.19       28.33     52.91 o
   5  11   6        2.24       72.77     49.80 o
   6  11   6      617.76      713.33     91.11 o
   7  11   6      196.24      159.11     65.51 o
   8  11   6     1017.92     1159.53    230.66 o
   9  11   6      522.56      412.92    163.69 o
  10  11   6      337.60      178.92    160.39 o
  11  11   6      116.48      -93.26    110.72 o
 -12  12   6     1037.67     1015.48    124.69 o
 -11  12   6     1031.65     1018.24     90.98 o
 -10  12   6      404.27      439.84     57.99 o
  -9  12   6      443.95      455.91     57.97 o
  -8  12   6       11.68        2.49     41.27 o
  -7  12   6      920.66      839.57     60.47 o
  -6  12   6     1380.09     1448.86     68.22 o
  -5  12   6      855.44      951.51     57.02 o
  -4  12   6     4325.70     4594.08    107.44 o
  -3  12   6     3590.12     3576.12     90.18 o
  -2  12   6     2159.35     1965.06     65.57 o
  -1  12   6     4711.74     4586.03    101.95 o
   0  12   6      486.62      525.17     37.20 o
   1  12   6       42.43       54.87     30.79 o
   2  12   6     1498.60     1358.98     74.59 o
   3  12   6       83.62       77.75     41.83 o
   4  12   6      264.71      253.25     44.09 o
   5  12   6     3220.62     3480.57    150.49 o
   6  12   6      345.58      325.29     68.49 o
   7  12   6      162.42      229.62     68.06 o
   8  12   6     6516.27     6573.08    239.95 o
   9  12   6        8.00      -88.63     88.63 o
  10  12   6     1269.66     1042.44    125.66 o
  11  12   6     1169.28     1291.72    170.59 o
 -11  13   6     1268.63     1290.63    100.78 o
 -10  13   6      776.20      828.80     89.93 o
  -9  13   6      716.00      765.14    113.70 o
  -8  13   6     1027.54     1026.73     84.67 o
  -7  13   6     2189.42     2051.22    109.07 o
  -6  13   6       27.12       55.65     33.65 o
  -5  13   6     2247.61     2089.38     76.36 o
  -4  13   6     2987.93     3055.95     88.07 o
  -3  13   6     2245.48     2105.26     71.43 o
  -2  13   6     1567.40     1342.98     69.93 o
  -1  13   6     1028.70     1159.03     54.96 o
   0  13   6     2840.99     2568.12     64.95 o
   1  13   6       15.77        9.38     28.73 o
   2  13   6     5977.13     6065.41    194.21 o
   3  13   6       85.75       47.92     41.65 o
   4  13   6     3196.25     3171.60    117.76 o
   5  13   6        2.71       32.74     56.25 o
   6  13   6      888.74     1006.23     92.25 o
   7  13   6        1.82       -2.47     58.43 o
   8  13   6        0.96      155.15     68.53 o
   9  13   6        5.32       39.81     74.61 o
  10  13   6       12.43       44.55    151.63 o
 -11  14   6      191.21      289.55     79.09 o
 -10  14   6        2.77       44.65     57.03 o
  -9  14   6      717.99      759.80    107.38 o
  -8  14   6     1281.90     1299.54    111.44 o
  -7  14   6      276.70      223.49     43.17 o
  -6  14   6       44.48       33.79     56.32 o
  -5  14   6     2701.80     2638.29    103.10 o
  -4  14   6     2200.03     2128.78     77.76 o
  -3  14   6      444.47      520.13     46.26 o
  -2  14   6      960.54      963.38    101.67 o
  -1  14   6       10.47       -2.20     27.90 o
   0  14   6       46.72       17.68     25.53 o
   1  14   6      777.84      772.22     70.64 o
   2  14   6     1644.03     1546.22     83.54 o
   3  14   6      849.97      956.04     90.11 o
   4  14   6     2692.03     2810.15    111.83 o
   5  14   6      402.28      470.09     59.04 o
   6  14   6     1443.11     1666.99    108.90 o
   7  14   6      525.10      514.38     80.27 o
   8  14   6       50.91      137.31     70.89 o
   9  14   6      213.54      172.11    107.14 o
 -10  15   6       12.14       49.53     59.08 o
  -9  15   6      202.22      203.87     57.80 o
  -8  15   6     1123.55     1238.55     97.88 o
  -7  15   6      131.25      113.27     43.65 o
  -6  15   6     1692.41     1846.58    138.90 o
  -5  15   6      192.70      123.34     37.62 o
  -4  15   6     1544.53     1666.79     73.76 o
  -3  15   6      251.80      263.33     36.39 o
  -2  15   6        8.10       27.97     37.77 o
  -1  15   6      256.39      293.58     36.71 o
   0  15   6      263.92      261.67     31.37 o
   1  15   6     1080.66      866.24     72.14 o
   2  15   6       71.65      -44.05     44.05 o
   3  15   6      927.60      825.92     96.41 o
   4  15   6       59.81       69.90     49.81 o
   5  15   6        8.32      -19.21     54.44 o
   6  15   6      660.56      561.85     69.58 o
   7  15   6      183.11      209.29     70.92 o
   8  15   6       43.61      153.06     80.97 o
   9  15   6       22.81      188.59    111.48 o
 -10  16   6      148.98      162.04    114.09 o
  -9  16   6      210.32      129.68     82.45 o
  -8  16   6      794.50      764.86     72.83 o
  -7  16   6       15.72      136.40     57.52 o
  -6  16   6      220.57      137.17     45.11 o
  -5  16   6      182.08      203.13     42.25 o
  -4  16   6      173.28      258.65     40.63 o
  -3  16   6      167.66      197.56     36.88 o
  -2  16   6     4874.30     4896.26    118.80 o
  -1  16   6       90.86      129.50     35.78 o
   0  16   6     1098.67     1136.13     69.84 o
   1  16   6      498.85      519.20     74.94 o
   2  16   6      945.03      818.57     85.44 o
   3  16   6     1435.88     1546.79    126.07 o
   4  16   6     1649.15     1573.38    105.62 o
   5  16   6       42.23       27.83     60.46 o
   6  16   6     1123.05     1151.01    102.18 o
   7  16   6      816.02      905.54     98.34 o
   8  16   6        0.34       45.61    103.88 o
  -9  17   6      335.59      196.95    174.44 o
  -8  17   6      730.23      689.93     98.70 o
  -7  17   6     3236.39     3466.86    130.18 o
  -6  17   6      102.01      108.77     74.22 o
  -5  17   6      597.15      585.91     54.14 o
  -4  17   6     3185.33     3459.51    107.82 o
  -3  17   6      430.37      384.34     45.27 o
  -2  17   6     1557.57     1573.08     77.84 o
  -1  17   6      706.19      627.99     47.43 o
   0  17   6        2.53       16.31     32.34 o
   1  17   6      233.88      310.71     42.37 o
   2  17   6     2222.60     1843.98    105.25 o
   3  17   6       43.49      -21.13     57.54 o
   4  17   6      982.89      941.13    106.86 o
   5  17   6      137.01      113.17     74.61 o
   6  17   6      125.50        5.35     73.25 o
   7  17   6      134.19      110.21     92.28 o
  -8  18   6        7.33      151.77     79.48 o
  -7  18   6      636.41      626.70     88.54 o
  -6  18   6        0.95       58.29     81.12 o
  -5  18   6       26.97       60.71     50.09 o
  -4  18   6       50.37       58.84     46.86 o
  -3  18   6     1394.04     1437.57     83.79 o
  -2  18   6     1814.97     1774.83     95.75 o
  -1  18   6      116.57       75.98     41.49 o
   0  18   6     1150.39     1168.67     93.29 o
   1  18   6      154.33      230.29     79.43 o
   2  18   6     1469.84     1698.38    169.85 o
   3  18   6      593.55      510.68     72.06 o
   4  18   6      301.87      175.66     65.85 o
   5  18   6      805.60      762.29     85.63 o
   6  18   6        4.72       47.46     79.75 o
  -7  19   6      194.16      304.02     83.30 o
  -6  19   6      105.75        7.88    112.88 o
  -5  19   6       77.82      133.67     60.86 o
  -4  19   6     2212.53     2383.58    105.49 o
  -3  19   6      195.99      172.54     50.22 o
  -2  19   6     3587.44     3802.28    116.96 o
  -1  19   6      139.10      128.93     40.39 o
   0  19   6      328.53      278.90     79.47 o
   1  19   6      813.52      691.00     89.60 o
   2  19   6      380.06      613.91     98.37 o
   3  19   6      211.43      -37.43     73.02 o
   4  19   6      528.97      353.42     78.21 o
   5  19   6      348.04      239.14    107.63 o
  -5  20   6       12.50      -42.83     74.18 o
  -4  20   6     1035.11      949.49     86.04 o
  -3  20   6        3.19      -54.49     72.55 o
  -2  20   6      679.79      669.65     65.09 o
  -1  20   6        2.57       -6.47     73.51 o
   0  20   6      700.90      685.83     64.70 o
   1  20   6      140.35       48.20     66.26 o
   2  20   6     1183.29     1394.76    122.49 o
   3  20   6       11.40      272.80    117.40 o
   4  20   6        6.13      -81.13    186.01 o
  -2  21   6       23.84       23.63     56.15 o
  -1  21   6      772.34      917.17     81.62 o
   0  21   6     2790.81     2741.68    176.17 o
   1  21   6      284.90      240.57     78.14 o
 -14   1   7      665.86      584.24     55.85 o
 -13   1   7     1891.24     1704.44     82.41 o
 -12   1   7     2827.56     2607.13     86.68 o
 -11   1   7      510.67      521.50     49.81 o
 -10   1   7      172.87      197.17     36.08 o
  -9   1   7     1610.30     1721.35     59.34 o
  -8   1   7     1435.94     1403.40     51.04 o
  -7   1   7     2904.98     2826.85     66.44 o
  -6   1   7     1816.30     1709.11     51.88 o
  -5   1   7     1713.84     1856.62     46.81 o
  -4   1   7      777.97      700.44     26.87 o
  -3   1   7    15708.39    16190.49    245.41 o
  -2   1   7     2030.41     1743.24     40.73 o
  -1   1   7     5552.84     6235.78    115.39 o
   0   1   7    13463.13    12619.11    234.14 o
   1   1   7       38.65      148.67     18.22 o
   2   1   7       99.86      248.21     31.77 o
   3   1   7      627.13      546.00     29.41 o
   4   1   7     1950.19     1867.42     54.58 o
   5   1   7     3327.67     3138.45     83.62 o
   6   1   7     3328.49     3331.50     80.36 o
   7   1   7      117.07      164.53     41.76 o
   8   1   7     3106.57     3216.52     88.84 o
   9   1   7      399.54      419.97     59.47 o
  10   1   7       16.40       66.92     96.86 o
  11   1   7     3872.33     4122.85    124.07 o
  12   1   7       37.65       67.84     88.46 o
 -14   2   7     2338.50     2115.00     88.48 o
 -13   2   7     1001.57      957.57     69.63 o
 -12   2   7      716.03      708.68     54.14 o
 -11   2   7     6181.85     5853.36    124.04 o
 -10   2   7      316.24      357.91     34.13 o
  -9   2   7     6577.27     6148.77    118.65 o
  -8   2   7     1078.39     1132.80     61.07 o
  -7   2   7     2105.53     1898.28     68.80 o
  -6   2   7    10191.48    10021.91    195.11 o
  -5   2   7     6876.91     6915.86    125.08 o
  -4   2   7     4676.26     4590.16    104.58 o
  -3   2   7    11031.74    12601.48    313.83 o
  -2   2   7    20915.39    20730.25    368.23 o
  -1   2   7      351.97      427.70     41.05 o
   0   2   7    12455.70    12296.23    179.69 o
   1   2   7       63.28       80.62     15.40 o
   2   2   7     1552.93     1552.41     49.29 o
   3   2   7     2421.92     2069.78     58.73 o
   4   2   7     1985.92     1775.70     49.62 o
   5   2   7      414.35      419.29     37.39 o
   6   2   7     4962.22     4781.17     97.78 o
   7   2   7      461.53      614.10     52.51 o
   8   2   7      548.44      684.51     74.08 o
   9   2   7     4919.33     4803.67    143.79 o
  10   2   7      262.40      317.55     62.46 o
  11   2   7      111.65      100.56     72.02 o
  12   2   7       25.24       87.19     87.79 o
  13   2   7       79.93      259.59    158.73 o
 -14   3   7        1.16      100.66     46.10 o
 -13   3   7       21.35        7.95     38.36 o
 -12   3   7      755.78      746.16     64.90 o
 -11   3   7      170.46      207.07     43.74 o
 -10   3   7       30.14       75.59     35.07 o
  -9   3   7       31.47       14.03     39.29 o
  -8   3   7      993.35     1050.33     60.57 o
  -7   3   7      540.33      514.45     45.57 o
  -6   3   7     3155.13     2827.76     83.10 o
  -5   3   7    12516.50    12879.65    209.55 o
  -4   3   7      343.88      456.62     33.80 o
  -3   3   7      446.56      605.94     40.56 o
  -2   3   7     5026.75     4990.71     95.32 o
  -1   3   7      578.83      736.10     35.13 o
   0   3   7      996.08     1126.36     38.89 o
   1   3   7     4316.71     3840.49    116.45 o
   2   3   7       39.51       11.14     14.77 o
   3   3   7       22.86       41.34     16.70 o
   4   3   7    10793.16     9743.14    304.54 o
   5   3   7      991.17     1000.04     71.33 o
   6   3   7      529.43      551.95     53.80 o
   7   3   7     3775.41     3773.96    116.36 o
   8   3   7        5.60       86.91     44.96 o
   9   3   7      437.24      794.50    111.05 o
  10   3   7     2960.86     3362.61    130.41 o
  11   3   7      138.51      251.68     97.74 o
  12   3   7     1145.68     1705.68    140.11 o
 -14   4   7     1058.56     1403.60    155.85 o
 -13   4   7      759.19      841.20     75.48 o
 -12   4   7      123.01      113.39     48.37 o
 -11   4   7      102.84       96.68     36.30 o
 -10   4   7      961.48      953.77     69.02 o
  -9   4   7        7.08       34.57     30.84 o
  -8   4   7     4028.78     3765.63    140.24 o
  -7   4   7     4484.18     4283.06     97.85 o
  -6   4   7        9.21       27.40     24.06 o
  -5   4   7      963.15     1045.73     46.42 o
  -4   4   7      754.54      626.03     43.91 o
  -3   4   7     5475.21     5751.42    113.36 o
  -2   4   7       19.67        9.70     16.74 o
  -1   4   7     2949.35     3055.87    106.33 o
   0   4   7     1440.20     1263.91     47.73 o
   1   4   7     1467.87     1308.81     39.21 o
   2   4   7     6684.71     6207.81    150.91 o
   3   4   7      620.61      460.90     42.96 o
   4   4   7     2494.12     2595.05    144.68 o
   5   4   7      170.57      174.30     62.83 o
   6   4   7      140.20      191.47     52.26 o
   7   4   7      479.19      475.26     65.30 o
   8   4   7      321.33      238.95     59.44 o
   9   4   7      228.40      183.51     60.02 o
  10   4   7      402.60      357.02     71.04 o
  11   4   7      315.69      342.09     87.34 o
  12   4   7      805.41     1646.32    174.44 o
 -14   5   7       27.32       49.50     78.36 o
 -13   5   7      262.11      421.04     68.03 o
 -12   5   7      258.22      263.21     50.37 o
 -11   5   7       32.08       26.03     54.27 o
 -10   5   7      466.31      540.18     84.30 o
  -9   5   7       34.74       18.85     33.55 o
  -8   5   7     2030.24     1990.73     77.77 o
  -7   5   7        1.02       37.22     38.53 o
  -6   5   7       42.25       51.32     25.42 o
  -5   5   7      299.15      291.99     33.65 o
  -4   5   7      577.23      495.30     37.21 o
  -3   5   7      104.02      186.63     23.56 o
  -2   5   7     9568.35     9426.10    159.78 o
  -1   5   7     2012.61     2578.51     75.89 o
   0   5   7        6.12       55.56     25.77 o
   1   5   7     9682.78     9272.69    151.78 o
   2   5   7      125.86      130.74     18.73 o
   3   5   7     1905.35     2082.04     97.35 o
   4   5   7      969.99     1172.92     96.51 o
   5   5   7     4399.46     4460.27    159.59 o
   6   5   7     2158.15     2122.06     85.71 o
   7   5   7      699.30      820.97     72.11 o
   8   5   7      227.17      290.18     51.81 o
   9   5   7     1590.33     1691.81    103.17 o
  10   5   7      768.49      835.71    144.37 o
  11   5   7        1.67      -22.99     87.72 o
  12   5   7     1239.33     1578.51    147.89 o
 -14   6   7       29.72      119.27     65.11 o
 -13   6   7     2905.32     2945.31    125.35 o
 -12   6   7      300.47      373.47     64.18 o
 -11   6   7       15.63       26.89     41.56 o
 -10   6   7     5965.09     6009.50    153.76 o
  -9   6   7       43.84       93.84     34.26 o
  -8   6   7     2154.16     2037.25     81.26 o
  -7   6   7    10956.30    11060.66    195.73 o
  -6   6   7     1809.69     1848.56    137.24 o
  -5   6   7       59.71       74.12     31.50 o
  -4   6   7    15239.71    15140.98    291.80 o
  -3   6   7     1067.91      905.10     42.09 o
  -2   6   7     2782.22     2756.65     68.48 o
  -1   6   7    12325.44    11237.31    184.79 o
   0   6   7       64.70       46.38     21.24 o
   1   6   7    11594.44    11722.80    174.30 o
   2   6   7    18995.88    18388.04    347.65 o
   3   6   7      240.17      222.95     40.47 o
   4   6   7      967.76      981.37     85.25 o
   5   6   7     1751.42     1941.30     83.29 o
   6   6   7        8.77       18.42     46.71 o
   7   6   7     1433.70     1502.52     86.79 o
   8   6   7     2085.84     2330.01    121.66 o
   9   6   7     2160.94     2345.81    199.64 o
  10   6   7      893.87     1373.25    147.98 o
  11   6   7      191.37      452.55     88.79 o
  12   6   7      373.99      461.84    111.73 o
 -13   7   7        4.75       65.76     57.96 o
 -12   7   7       73.32      144.76     51.93 o
 -11   7   7      223.80      224.75     80.19 o
 -10   7   7       40.75      -23.08     40.07 o
  -9   7   7        4.94       52.48     36.36 o
  -8   7   7        9.24       -6.03     38.33 o
  -7   7   7     1234.05     1185.11     76.73 o
  -6   7   7       89.90      112.51     25.67 o
  -5   7   7        9.30        9.92     52.91 o
  -4   7   7      694.20      717.72     65.45 o
  -3   7   7      932.75      856.60     62.53 o
  -2   7   7     1705.30     1735.62     54.94 o
  -1   7   7        5.24      -15.13     19.19 o
   0   7   7     2038.00     2100.32     58.84 o
   1   7   7     1798.11     1839.27     59.75 o
   3   7   7      136.84      185.19     72.75 o
   4   7   7     1291.41     1278.42     84.54 o
   5   7   7       47.58       56.71     44.66 o
   6   7   7       16.67       91.13     48.01 o
   7   7   7       15.55       30.99     47.02 o
   8   7   7     1570.18     1714.58    128.97 o
   9   7   7      946.44      801.16    105.77 o
  10   7   7     1994.28     1867.97    202.94 o
  11   7   7      492.96      422.86    103.96 o
  12   7   7      680.25      753.52    127.02 o
 -13   8   7      515.01      568.95     69.39 o
 -12   8   7       80.14       80.59     81.94 o
 -11   8   7     1896.88     1848.49    106.80 o
 -10   8   7      747.59      788.67    108.30 o
  -9   8   7     1953.40     1865.97     86.75 o
  -8   8   7     1260.36     1286.14     66.90 o
  -7   8   7      603.91      770.25     53.35 o
  -6   8   7      605.93      670.95     49.77 o
  -5   8   7      540.18      627.32     44.54 o
  -4   8   7     1793.69     1785.04     86.55 o
  -3   8   7     1790.75     1770.85    125.66 o
  -2   8   7      728.50      770.51     92.59 o
  -1   8   7    12427.92    12839.09    411.71 o
   0   8   7     5186.40     5142.25    196.76 o
   1   8   7      657.01      590.54     54.28 o
   2   8   7      779.51      750.11     66.94 o
   3   8   7     3009.06     2723.20    116.75 o
   4   8   7     1175.77     1102.55     86.79 o
   5   8   7       38.63       33.50     69.45 o
   6   8   7     4458.16     4354.12    201.72 o
   7   8   7      162.36      175.89     59.30 o
   8   8   7      878.04      938.99    113.22 o
   9   8   7     1367.63     1384.78    114.98 o
  10   8   7     1239.75      863.48    190.15 o
  11   8   7      294.42      225.41     98.08 o
  12   8   7      417.46      632.27    226.52 o
 -13   9   7       28.41       58.20     96.73 o
 -12   9   7      372.76      484.40     79.49 o
 -11   9   7      458.95      501.15     59.50 o
 -10   9   7      285.66      311.42     49.48 o
  -9   9   7     1471.50     1370.02     97.46 o
  -8   9   7       90.71      210.25     60.47 o
  -7   9   7      229.67      302.77     36.13 o
  -6   9   7      132.13      129.82     29.37 o
  -5   9   7      162.74      192.42     30.43 o
  -4   9   7     3159.41     3151.98     83.86 o
  -3   9   7     2929.91     2774.77     74.77 o
  -2   9   7     2855.30     2792.72     74.32 o
  -1   9   7      772.11      837.65     46.78 o
   0   9   7       35.96       80.56     26.92 o
   1   9   7     1036.28      846.36     84.91 o
   2   9   7     1063.06      943.99     76.60 o
   3   9   7     2686.86     2501.61    114.81 o
   4   9   7      554.63      599.99     92.59 o
   5   9   7     2391.94     2558.57    127.52 o
   6   9   7     2528.62     2639.65    130.68 o
   7   9   7     3326.19     3584.90    158.09 o
   8   9   7      101.25       50.57     70.35 o
   9   9   7      147.43      202.19     88.14 o
  10   9   7      452.75      541.01     88.54 o
  11   9   7       34.91       38.05     97.21 o
 -13  10   7      320.97      258.90     78.91 o
 -12  10   7      742.48      969.08     84.34 o
 -11  10   7     1205.29     1248.43    107.55 o
 -10  10   7      277.21      353.83     51.83 o
  -9  10   7       84.75      121.84     43.63 o
  -8  10   7     2883.67     2928.79     95.13 o
  -7  10   7      405.54      411.98     40.24 o
  -6  10   7     7018.38     7125.31    167.52 o
  -5  10   7     5723.72     5758.76    143.14 o
  -4  10   7       97.06      139.08     33.91 o
  -3  10   7     9608.17     9603.71    200.26 o
  -2  10   7     1951.85     2107.51     77.49 o
  -1  10   7     3186.29     2937.53     90.06 o
   0  10   7     4606.57     4825.83     99.49 o
   1  10   7     6126.61     6506.44    146.08 o
   2  10   7      828.43      804.76     77.06 o
   3  10   7      304.62      307.66     51.99 o
   4  10   7     1587.79     1378.25    101.97 o
   5  10   7       57.82      120.92     55.39 o
   6  10   7     2985.69     3104.87    146.10 o
   7  10   7       36.28       78.99     67.79 o
   8  10   7      472.92      466.51     83.33 o
   9  10   7     1190.41     1269.77    262.90 o
  10  10   7       42.68      214.95    125.66 o
  11  10   7       89.02      -53.85    171.26 o
 -12  11   7       17.44      -58.49     58.49 o
 -11  11   7      630.78      648.14     66.92 o
 -10  11   7       53.72       83.60     47.98 o
  -9  11   7      650.05      547.60     58.48 o
  -8  11   7       43.79      108.72     43.23 o
  -7  11   7       48.46      158.03     36.73 o
  -6  11   7     2208.31     2283.00     78.73 o
  -5  11   7     2106.18     2031.77     72.87 o
  -4  11   7     2711.71     2695.57     81.29 o
  -3  11   7     1416.96     1345.38     66.20 o
  -2  11   7      186.10      174.35     29.26 o
  -1  11   7       24.78       -9.46     24.38 o
   0  11   7     2876.83     2852.38     83.05 o
   1  11   7      130.29      177.62     28.13 o
   2  11   7     2085.08     2148.05     86.06 o
   3  11   7       98.70       47.81     47.09 o
   4  11   7      889.98      910.93     93.31 o
   5  11   7     5011.96     5281.51    190.63 o
   6  11   7     3218.19     3059.61    152.36 o
   7  11   7      126.44       -8.22     69.55 o
   8  11   7     2540.02     2515.89    223.22 o
   9  11   7      979.06     1341.85    251.33 o
  10  11   7       12.23       52.25    103.04 o
 -12  12   7      534.68      596.50     83.59 o
 -11  12   7      246.12      227.93     59.13 o
 -10  12   7     1168.35     1240.44    136.87 o
  -9  12   7       17.46       91.82     48.43 o
  -8  12   7      420.12      417.24     45.96 o
  -7  12   7     1490.97     1464.77     75.65 o
  -6  12   7       92.39       98.74     33.11 o
  -5  12   7       15.22      -16.44     29.80 o
  -4  12   7       92.86      113.67     30.85 o
  -3  12   7      308.29      276.96     33.10 o
  -2  12   7       31.70       16.59     30.32 o
  -1  12   7     1437.45     1422.20     59.74 o
   0  12   7      572.18      486.62     40.26 o
   1  12   7      366.17      324.38     39.24 o
   2  12   7       42.87       45.97     38.18 o
   3  12   7      168.72       11.19     48.03 o
   4  12   7       82.43       62.50     52.28 o
   5  12   7      378.86      255.14     60.87 o
   6  12   7      232.02      167.86     70.30 o
   7  12   7       16.81       57.00     75.36 o
   8  12   7       53.21      103.77     89.56 o
   9  12   7      220.66      271.58    106.44 o
  10  12   7      955.68     1294.66    219.91 o
 -11  13   7      358.88      454.01     86.68 o
 -10  13   7      192.08      184.64     60.47 o
  -9  13   7     1710.97     1770.74    177.30 o
  -8  13   7      312.67      339.61     50.66 o
  -7  13   7       14.47       50.55     52.39 o
  -6  13   7      178.73      194.93     38.24 o
  -5  13   7     1891.77     1826.37     75.53 o
  -4  13   7       63.87       45.74     31.32 o
  -3  13   7     1227.44     1222.39     62.59 o
  -2  13   7      516.93      459.21     40.24 o
  -1  13   7      221.26      162.17     32.42 o
   0  13   7     2980.24     2799.20     78.84 o
   1  13   7      503.96      556.17     48.45 o
   2  13   7     1490.74     1630.74    106.86 o
   3  13   7     2029.78     2064.71    198.65 o
   4  13   7     3586.09     3767.37    166.99 o
   5  13   7      410.29      456.48     62.83 o
   6  13   7      100.77      237.00     77.47 o
   7  13   7      186.00      113.74     83.10 o
   8  13   7      631.45      563.83    120.70 o
   9  13   7      106.83     -100.20    104.56 o
  10  13   7        1.79      -76.98    167.83 o
 -11  14   7       74.17       28.11    107.47 o
 -10  14   7      627.66      740.48     85.45 o
  -9  14   7      817.75      669.26     70.49 o
  -8  14   7     1789.86     1621.55     93.26 o
  -7  14   7      515.58      508.91     62.46 o
  -6  14   7      949.79      831.98     66.13 o
  -5  14   7     1852.07     1884.17     79.83 o
  -4  14   7     2217.48     2223.46     81.83 o
  -3  14   7     3442.42     3384.66     96.39 o
  -2  14   7     2789.87     2974.94     87.82 o
  -1  14   7     3102.32     2879.74    102.15 o
   0  14   7     1180.91     1320.08     75.12 o
   1  14   7       18.35       10.37     31.41 o
   2  14   7     5006.45     5091.72    138.89 o
   3  14   7      637.71      565.03     60.03 o
   4  14   7     1300.72     1117.89     93.54 o
   5  14   7       96.83      127.92     59.49 o
   6  14   7      576.51      506.49     70.13 o
   7  14   7      343.35      278.33     71.88 o
   8  14   7        2.17       29.01    135.84 o
   9  14   7      105.66       30.11     88.15 o
 -10  15   7       14.60       52.91     65.87 o
  -9  15   7     1447.78     1271.44    114.60 o
  -8  15   7     1307.49     1461.28     94.59 o
  -7  15   7      370.32      400.35     53.06 o
  -6  15   7       39.27       -3.37     45.82 o
  -5  15   7      616.57      659.98     64.20 o
  -4  15   7      136.71      142.12     37.97 o
  -3  15   7      598.48      579.49     60.62 o
  -2  15   7     5345.87     5285.76    123.02 o
  -1  15   7      224.37      169.68     33.62 o
   0  15   7      230.36      174.46     46.89 o
   1  15   7      582.98      637.07     63.38 o
   2  15   7       29.09       26.99     49.48 o
   3  15   7     1305.94      943.44    137.24 o
   4  15   7     4251.91     4241.17    141.51 o
   5  15   7      311.31      187.71     63.95 o
   6  15   7       18.77       -1.83     70.89 o
   7  15   7     2508.92     3186.72    153.82 o
   8  15   7        4.89      -72.42     88.16 o
  -9  16   7       82.01      -51.97     61.73 o
  -8  16   7      147.47      230.48     54.07 o
  -7  16   7      815.12      863.34     81.38 o
  -6  16   7      717.14      696.59    101.19 o
  -5  16   7       32.92       39.14     40.35 o
  -4  16   7       83.46      128.74     42.00 o
  -3  16   7       62.80       70.24     37.16 o
  -2  16   7      305.18      290.59     42.22 o
  -1  16   7     1250.83     1227.85     69.48 o
   0  16   7     2551.49     2535.81    150.96 o
   1  16   7      934.42      954.16     64.27 o
   2  16   7      476.88      422.98     59.29 o
   3  16   7        1.22      -57.06     57.06 o
   4  16   7       97.37      111.27     78.54 o
   5  16   7      517.14      367.55     69.81 o
   6  16   7       58.20      -16.21     73.38 o
   7  16   7        1.27      -61.41     95.43 o
   8  16   7      395.51      433.45    127.45 o
  -8  17   7        3.80      -19.84     57.51 o
  -7  17   7       13.18       23.65     64.68 o
  -6  17   7      452.43      380.65     59.76 o
  -5  17   7      714.52      791.27     75.39 o
  -4  17   7      668.76      841.87     71.09 o
  -3  17   7      266.60      249.21     45.27 o
  -2  17   7     1796.79     1935.87     88.16 o
  -1  17   7      100.35       72.52     41.34 o
   0  17   7       30.42       20.62     60.81 o
   1  17   7        9.43       47.84     41.86 o
   2  17   7        2.02      -56.86     56.86 o
   3  17   7      430.49      390.04     66.09 o
   4  17   7     1658.52     1804.61    120.24 o
   5  17   7      650.46      658.06    100.15 o
   6  17   7       46.87      -32.28     77.53 o
   7  17   7       50.70     -104.56    168.65 o
  -7  18   7     2918.83     3068.74    165.36 o
  -6  18   7      854.23      950.12    110.26 o
  -5  18   7      426.61      401.94     55.01 o
  -4  18   7     3114.74     3316.28    136.27 o
  -3  18   7      312.48      257.40     48.07 o
  -2  18   7     1546.25     1571.91     85.87 o
  -1  18   7     1310.52     1216.22    101.67 o
   0  18   7      465.42      486.41     54.73 o
   1  18   7      171.29      329.70     62.10 o
   2  18   7     4728.61     4891.37    264.52 o
   3  18   7       30.24      -74.41     74.41 o
   4  18   7      760.91      800.66    141.95 o
   5  18   7      564.02      613.78     85.74 o
   6  18   7      106.09       -0.97     87.53 o
  -6  19   7       51.27       49.21     83.50 o
  -5  19   7      120.97      120.61     55.43 o
  -4  19   7      570.62      486.66     71.12 o
  -3  19   7      676.82      701.89     62.74 o
  -2  19   7        9.67       -5.42     62.07 o
  -1  19   7        4.02       50.66     48.05 o
   0  19   7     1590.22     1481.54     90.69 o
   1  19   7      130.76      263.92     67.10 o
   2  19   7      816.29      964.52    212.47 o
   3  19   7      256.53      214.76     72.02 o
   4  19   7        7.32     -168.65    168.65 o
  -4  20   7      883.58      796.86    109.13 o
  -3  20   7      212.57      133.90     58.72 o
  -2  20   7       29.69      -54.62     54.62 o
  -1  20   7       34.94      -57.28     57.28 o
   0  20   7      485.62      579.85     71.21 o
   1  20   7      127.07      151.80     72.68 o
   2  20   7      149.60      273.60     76.95 o
 -14   0   8      120.89      145.18     67.59 o
 -13   0   8     3990.17     4049.02    154.61 o
 -12   0   8       81.88      181.93     51.58 o
 -11   0   8      206.12      229.83     87.63 o
 -10   0   8      278.90      281.21     46.06 o
  -9   0   8       16.54      -11.26     35.48 o
  -8   0   8      740.68      666.18    111.61 o
  -7   0   8      565.52      574.46     55.19 o
  -6   0   8    18992.01    19411.79    612.30 o
  -5   0   8      612.77      659.72     41.56 o
  -4   0   8     1030.93     1038.26     36.98 o
  -3   0   8    25889.38    26630.01    511.92 o
  -2   0   8      237.77      303.30     40.22 o
  -1   0   8      153.97      203.20     50.43 o
   0   0   8     8950.55     9206.95    240.58 o
   1   0   8      757.74      577.21     60.35 o
   2   0   8       63.21       49.50     28.20 o
   3   0   8     9946.49     9097.70    223.87 o
   4   0   8     2840.92     2539.71    124.01 o
   5   0   8      874.50      878.72     74.41 o
   6   0   8     6570.07     6404.00    180.30 o
   7   0   8      584.11      637.56     81.03 o
   8   0   8     1633.66     1496.29    104.47 o
   9   0   8     2464.97     2596.92    130.23 o
  10   0   8      508.87      422.45     89.21 o
  11   0   8      915.90      792.01    175.27 o
  12   0   8     1702.26     2048.63    295.97 o
 -14   1   8     2000.53     1994.32     93.21 o
 -13   1   8       56.06        0.27     43.44 o
 -12   1   8      841.74      850.00     60.22 o
 -11   1   8     1803.66     1683.39    115.03 o
 -10   1   8      218.01      194.14     39.59 o
  -9   1   8       35.07       98.82     26.56 o
  -8   1   8       86.40       89.08     24.31 o
  -7   1   8     1827.56     1856.30     70.02 o
  -6   1   8      657.28      757.51     41.88 o
  -5   1   8     3943.74     3811.09    107.97 o
  -4   1   8       71.99      168.70     19.45 o
  -3   1   8     4044.83     3997.72     93.24 o
  -2   1   8    12114.02    11885.51    186.64 o
  -1   1   8     2275.72     1904.90     51.13 o
   0   1   8     1713.52     1619.47     51.44 o
   1   1   8      156.41       69.30     19.81 o
   2   1   8      758.19      662.01     42.72 o
   3   1   8      195.36      112.31     24.62 o
   4   1   8     3194.10     2633.98     88.76 o
   5   1   8       28.26        7.78     26.56 o
   6   1   8     5780.10     5703.00    116.82 o
   7   1   8      824.12      758.09     55.69 o
   8   1   8     1554.70     1548.28     74.94 o
   9   1   8      128.55      117.32     56.05 o
  10   1   8      269.03      158.64     66.14 o
  11   1   8       81.37       77.29    108.11 o
  12   1   8       40.77      -25.15    132.51 o
 -14   2   8      275.37      255.32     47.67 o
 -13   2   8      849.98      815.38     60.75 o
 -12   2   8     1008.31      977.27     78.67 o
 -11   2   8      404.71      379.96     50.69 o
 -10   2   8     1392.99     1408.34    103.37 o
  -9   2   8     3863.84     3562.95    137.24 o
  -8   2   8       36.56       10.00     28.58 o
  -7   2   8       63.45       98.13     28.31 o
  -6   2   8      309.74      307.85     27.63 o
  -5   2   8     2760.03     3088.37    186.01 o
  -4   2   8     2144.54     2056.24     58.56 o
  -3   2   8     6228.17     6564.19    154.17 o
  -2   2   8      446.64      379.17     24.23 o
  -1   2   8      884.92      762.97     35.92 o
   0   2   8     5701.74     5651.66    109.19 o
   1   2   8     4225.78     3810.48     81.65 o
   2   2   8       91.22       41.74     20.51 o
   3   2   8      612.26      491.65     43.36 o
   4   2   8     1492.45     1394.86     54.41 o
   5   2   8       54.69       39.66     27.12 o
   6   2   8      282.73      290.68     62.53 o
   7   2   8       34.52       99.68     45.32 o
   8   2   8       15.83      104.90     63.10 o
   9   2   8      602.27      991.10    119.84 o
  10   2   8     2907.75     2997.68    163.30 o
  11   2   8      796.79      767.50    152.31 o
  12   2   8        2.61      244.00    128.77 o
 -14   3   8     2301.12     2132.74    106.34 o
 -13   3   8      442.42      499.13     56.80 o
 -12   3   8       38.38       25.11     44.71 o
 -11   3   8     3615.67     3384.73    116.28 o
 -10   3   8       37.38       89.10     38.71 o
  -9   3   8     1152.78     1067.52     65.39 o
  -8   3   8     2916.93     2954.42     95.13 o
  -7   3   8      111.78       94.58     27.26 o
  -6   3   8      158.09      183.61     25.49 o
  -5   3   8     6076.43     6316.68    164.69 o
  -4   3   8      263.73      273.15     28.49 o
  -3   3   8     1666.45     1647.54     51.90 o
  -2   3   8     7263.56     6753.52    206.74 o
  -1   3   8      357.61      451.56     31.50 o
   0   3   8     2818.84     2775.54     66.90 o
   1   3   8     4801.47     4426.29     91.35 o
   2   3   8        3.78      -19.87     19.87 o
   3   3   8      883.77      728.07     53.22 o
   4   3   8     3002.11     2665.04    108.17 o
   5   3   8       78.70      118.73     46.06 o
   6   3   8     2177.67     2131.63     88.65 o
   7   3   8       93.33      126.88    110.78 o
   8   3   8      228.78      165.70     52.73 o
   9   3   8       38.84       31.33     59.34 o
  10   3   8     1278.44     1541.80    160.36 o
  11   3   8        1.21      215.74    160.39 o
  12   3   8      867.39     1283.75    340.61 o
 -14   4   8     1059.64     1043.87     92.23 o
 -13   4   8      307.88      348.01     58.30 o
 -12   4   8      634.22      565.80     60.35 o
 -11   4   8      207.66      177.37     46.31 o
 -10   4   8      955.57      897.63     71.85 o
  -9   4   8     1248.31     1289.19     74.56 o
  -8   4   8       71.14       64.27     40.72 o
  -7   4   8      239.71      303.33     37.89 o
  -6   4   8     1878.56     1825.09     62.08 o
  -5   4   8      612.86      650.48     56.39 o
  -4   4   8      603.44      669.42     41.50 o
  -3   4   8       85.47       88.56     22.34 o
  -2   4   8     3071.53     2915.23     85.72 o
  -1   4   8     4950.67     4905.26    116.97 o
   0   4   8        2.89        1.55     18.14 o
   1   4   8     8056.14     7740.98    140.03 o
   2   4   8     2143.96     1956.75     91.34 o
   3   4   8       16.15       54.93     20.05 o
   4   4   8      523.68      533.06     66.94 o
   5   4   8     1594.76     1617.08    167.00 o
   6   4   8      904.58     1146.38     94.07 o
   7   4   8     1977.57     2251.62     95.75 o
   8   4   8       38.44      -18.91     61.89 o
   9   4   8     1396.01     1360.67    126.27 o
  10   4   8     1598.40     1661.35    123.28 o
  11   4   8      357.28      290.51     90.69 o
  12   4   8      320.12       24.70    222.39 o
 -14   5   8      401.57      456.45    251.33 o
 -13   5   8       90.20       -1.01     57.52 o
 -12   5   8      826.24      764.02     70.70 o
 -11   5   8      339.20      295.12     49.57 o
 -10   5   8     2603.68     2327.18    208.34 o
  -9   5   8     6294.82     6515.62    157.55 o
  -8   5   8      161.53      178.12     35.20 o
  -7   5   8     7865.62     8019.00    185.80 o
  -6   5   8     2701.79     2669.84     86.33 o
  -5   5   8     1081.17      917.55     47.74 o
  -4   5   8     7987.98     8331.46    173.78 o
  -3   5   8     3949.42     3506.80    116.41 o
  -2   5   8       34.77       43.73     19.10 o
  -1   5   8    16975.22    16774.86    311.46 o
   0   5   8      931.90      922.08     44.39 o
   1   5   8      155.65      191.12     24.54 o
   2   5   8    17841.60    17507.17    314.23 o
   3   5   8      944.41      900.10     58.32 o
   4   5   8       10.15       99.21     69.45 o
   5   5   8      110.40      103.13     41.84 o
   6   5   8     2653.94     2441.87     98.49 o
   7   5   8       21.26      -20.78     44.29 o
   8   5   8     8013.70     7808.72    196.67 o
   9   5   8       31.06       58.36     71.98 o
  10   5   8        1.02       93.32    137.79 o
  11   5   8     2236.53     2622.46    173.41 o
  12   5   8      237.87     -145.50    163.69 o
 -13   6   8       95.94      -50.38     94.25 o
 -12   6   8      181.93      163.83     52.39 o
 -11   6   8      460.13      390.38     52.83 o
 -10   6   8      180.86      162.60     41.91 o
  -9   6   8     1513.03     1498.67     79.40 o
  -8   6   8      457.66      436.61     41.21 o
  -7   6   8      435.38      441.64     43.31 o
  -6   6   8      464.31      467.49     45.82 o
  -5   6   8     3291.13     3281.78    121.00 o
  -4   6   8       20.45       19.13     24.39 o
  -3   6   8     2269.13     2340.81     78.27 o
  -2   6   8      262.03      174.80     28.87 o
  -1   6   8        4.77       -0.69     23.83 o
   0   6   8     1209.58     1174.63     58.78 o
   1   6   8     1485.82     1335.95     70.15 o
   2   6   8      354.64      405.46     43.46 o
   3   6   8     3184.85     3529.15    104.85 o
   4   6   8       70.03       63.98     42.06 o
   5   6   8      551.22      364.49     93.42 o
   6   6   8      963.17     1053.86     95.73 o
   7   6   8       17.00      -49.36     49.36 o
   8   6   8      404.97      254.57     60.65 o
   9   6   8       23.13      -20.19     65.35 o
  10   6   8      618.62      454.89     80.75 o
  11   6   8      121.59      228.89     89.99 o
 -13   7   8     1218.34     1310.30    188.03 o
 -12   7   8      795.16      840.65     97.20 o
 -11   7   8      841.27      881.12     84.21 o
 -10   7   8      582.17      632.99     87.37 o
  -9   7   8     1534.68     1499.32     80.44 o
  -8   7   8     1022.49     1012.21     61.43 o
  -7   7   8     1195.11     1257.46    122.19 o
  -6   7   8     2470.55     2578.58     77.43 o
  -5   7   8     1941.84     1921.79     65.71 o
  -4   7   8    11115.97    11599.87    299.21 o
  -3   7   8       21.39      100.97     51.26 o
  -2   7   8      935.98      764.32     62.48 o
  -1   7   8     9273.58     9272.59    319.12 o
   0   7   8     2798.63     2999.73    104.52 o
   1   7   8      638.49      682.83     68.02 o
   2   7   8     9923.67     9833.13    173.44 o
   3   7   8      189.21      149.33     37.25 o
   4   7   8        0.95        8.85     41.81 o
   5   7   8      368.85      406.15     50.71 o
   6   7   8      255.92      217.75     52.10 o
   7   7   8      584.16      390.77     70.29 o
   8   7   8     2731.88     2835.04    125.71 o
   9   7   8      140.53      124.95     69.83 o
  10   7   8       12.23      -78.27     81.03 o
  11   7   8     1107.27      992.10    108.20 o
 -13   8   8        0.75       31.38     62.88 o
 -12   8   8     1570.51     1659.97    113.39 o
 -11   8   8       47.78       15.50     52.96 o
 -10   8   8      436.31      428.58     53.52 o
  -9   8   8       88.95      146.65     42.84 o
  -8   8   8      379.56      404.74     48.21 o
  -7   8   8     1648.59     1708.86     71.36 o
  -6   8   8      898.59      928.38     55.69 o
  -5   8   8      112.00      154.93     28.36 o
  -4   8   8      928.81      932.40     50.83 o
  -3   8   8       16.43        2.69     29.12 o
  -2   8   8      653.54      504.50     40.03 o
  -1   8   8        3.37       66.90     28.01 o
   0   8   8     1073.09      990.87     58.21 o
   1   8   8       55.13       85.31     26.20 o
   2   8   8     4286.94     4150.53    116.54 o
   3   8   8       58.86      111.57     38.54 o
   4   8   8     3724.80     3712.34    120.97 o
   5   8   8      377.25      355.82     51.83 o
   6   8   8      582.63      411.22     58.27 o
   7   8   8      555.38      434.11     64.64 o
   8   8   8      539.40      449.78     72.03 o
   9   8   8      667.06      557.36     97.33 o
  10   8   8      333.83      261.46     87.85 o
  11   8   8     1384.66     1478.86    182.23 o
 -13   9   8       50.18       30.63     72.96 o
 -12   9   8       29.49       45.76     57.43 o
 -11   9   8     4362.95     4279.27    143.28 o
 -10   9   8      582.01      743.55    158.73 o
  -9   9   8      174.29      207.47     42.39 o
  -8   9   8     5381.17     5435.04    131.45 o
  -7   9   8        2.12       26.71     33.89 o
  -6   9   8     3383.87     3398.19     93.36 o
  -5   9   8     6476.43     6911.84    141.56 o
  -4   9   8      301.13      251.08     30.40 o
  -3   9   8      725.63      770.71     55.52 o
  -2   9   8    12330.84    12413.23    210.99 o
  -1   9   8        2.27       -0.25     24.90 o
   0   9   8     5894.43     6015.16    142.90 o
   1   9   8     6464.77     6688.67    131.84 o
   2   9   8       10.05       38.67     39.06 o
   3   9   8     1696.75     1588.84    101.61 o
   4   9   8     3152.68     3138.70    140.24 o
   5   9   8       15.17      -54.58     54.58 o
   6   9   8      894.89      874.55    187.67 o
   7   9   8     1635.04     1765.86    111.58 o
   8   9   8      957.07      823.12    141.79 o
   9   9   8      735.50      853.49    107.64 o
  10   9   8      250.23      204.40     95.05 o
  11   9   8        8.78       36.38    127.82 o
 -12  10   8       26.02       50.45     60.12 o
 -11  10   8       33.79      118.01     53.05 o
 -10  10   8       13.08       94.95     49.47 o
  -9  10   8      244.84      250.06     48.82 o
  -8  10   8      246.17      183.85     65.94 o
  -7  10   8      532.88      707.47     81.14 o
  -6  10   8     1161.35     1148.90     63.90 o
  -5  10   8       81.97       66.74     31.07 o
  -4  10   8        1.91        1.29     27.46 o
  -3  10   8     1439.92     1374.32     70.02 o
  -2  10   8        3.28       61.18     35.48 o
  -1  10   8        5.29      -18.84     25.30 o
   0  10   8     2573.62     2631.80     86.71 o
   1  10   8       23.95        8.80     28.59 o
   2  10   8        9.80       34.23     42.09 o
   3  10   8      231.52      110.51     48.82 o
   4  10   8      306.47      136.53     58.32 o
   5  10   8      166.05      122.03     59.65 o
   6  10   8     2565.03     2516.22    146.10 o
   7  10   8      126.95      131.13     77.44 o
   8  10   8      183.03      125.20    107.84 o
   9  10   8      498.55      412.88     89.58 o
  10  10   8       15.21      -67.60    113.78 o
 -12  11   8       15.78      148.26     74.07 o
 -11  11   8     1170.04     1438.95    107.95 o
 -10  11   8      202.48      296.81     56.07 o
  -9  11   8        1.89       70.37     47.45 o
  -8  11   8      382.08      441.24     50.54 o
  -7  11   8       43.72      156.12     36.98 o
  -6  11   8      565.85      576.44     50.21 o
  -5  11   8     1044.67      957.86     84.30 o
  -4  11   8       80.37       71.98     33.41 o
  -3  11   8      428.53      396.87     44.41 o
  -2  11   8     4953.79     4902.69    111.55 o
  -1  11   8        0.07       23.82     25.09 o
   0  11   8     4118.71     4096.45    109.07 o
   1  11   8     4686.88     4506.80    101.21 o
   2  11   8      138.30      136.19     48.01 o
   3  11   8       70.47       10.42     47.72 o
   4  11   8     1791.87     1731.86    214.12 o
   5  11   8      173.57      135.81     97.55 o
   6  11   8      523.17      416.93     80.40 o
   7  11   8      536.29      480.92     91.43 o
   8  11   8       15.15      -86.53     86.53 o
   9  11   8      770.03      645.17    101.24 o
  10  11   8       37.81      172.34    114.70 o
 -11  12   8      132.85      171.30     61.72 o
 -10  12   8     2012.02     2144.96    117.33 o
  -9  12   8     1830.31     1720.97    106.47 o
  -8  12   8      605.83      753.59     67.06 o
  -7  12   8      363.16      515.77     59.90 o
  -6  12   8      908.12      897.65     66.64 o
  -5  12   8       70.84       41.87     42.24 o
  -4  12   8     1331.41     1215.96     65.51 o
  -3  12   8     2120.45     2098.48     74.81 o
  -2  12   8      214.18      196.65     37.16 o
  -1  12   8      632.59      609.68     55.37 o
   0  12   8     7596.51     7354.18    140.48 o
   1  12   8      740.96      644.55     47.96 o
   2  12   8     3530.61     3394.26    114.53 o
   3  12   8      758.31      751.90    139.72 o
   4  12   8       51.53      -19.38    123.18 o
   5  12   8      713.80      568.10     79.43 o
   6  12   8     3548.23     3699.46    190.97 o
   7  12   8       24.08       29.63     86.56 o
   8  12   8       62.67       88.66     97.13 o
   9  12   8      949.19     1111.60    156.05 o
 -11  13   8      264.39      331.99     85.15 o
 -10  13   8      390.58      327.54     71.67 o
  -9  13   8      625.27      680.32     69.65 o
  -8  13   8      566.75      656.26     61.81 o
  -7  13   8      557.42      539.37     70.46 o
  -6  13   8     2390.59     2359.02     91.04 o
  -5  13   8      187.23      211.97     37.63 o
  -4  13   8     5368.93     5381.80    126.17 o
  -3  13   8      516.00      402.72     45.70 o
  -2  13   8     4500.92     4607.05    110.10 o
  -1  13   8     1059.49     1003.76     90.45 o
   0  13   8      251.73      224.09     40.19 o
   1  13   8       48.19       -0.21     41.76 o
   2  13   8      422.60      418.86     63.56 o
   3  13   8     2102.10     1921.10     97.43 o
   4  13   8      173.23      142.12     56.92 o
   5  13   8     1612.30     1911.11    149.64 o
   6  13   8        1.31      -55.01    110.78 o
   7  13   8     2003.61     2130.79    168.58 o
   8  13   8       36.78       67.57    250.50 o
   9  13   8      129.19      560.52    223.22 o
 -10  14   8       34.63       15.19     61.47 o
  -9  14   8      909.48      908.95    140.97 o
  -8  14   8       22.34        9.07     47.45 o
  -7  14   8     2612.03     2504.66    148.68 o
  -6  14   8      667.48      715.00     58.58 o
  -5  14   8      627.21      618.17     54.54 o
  -4  14   8     1431.66     1399.41     74.10 o
  -3  14   8      833.07      714.32     56.75 o
  -2  14   8     2091.15     2009.46     77.49 o
  -1  14   8      128.48       95.83     36.72 o
   0  14   8      419.23      411.51     42.43 o
   1  14   8      157.62      210.85     47.02 o
   2  14   8      637.81      635.03    103.25 o
   3  14   8      761.29      748.36     89.48 o
   4  14   8     2634.48     2655.46    119.73 o
   5  14   8      286.49      330.18     67.24 o
   6  14   8      236.95      118.89     72.45 o
   7  14   8      414.73      554.35    110.39 o
   8  14   8      210.22      414.12    122.16 o
 -10  15   8       13.32       87.63    124.01 o
  -9  15   8       16.48       63.80    134.76 o
  -8  15   8      393.94      398.96     75.89 o
  -7  15   8        1.41      -21.40     70.67 o
  -6  15   8      114.97       69.54     45.63 o
  -5  15   8      383.70      423.52     50.90 o
  -4  15   8      673.90      639.01     59.87 o
  -3  15   8     1270.97     1059.38     70.00 o
  -2  15   8      848.80      776.59     59.38 o
  -1  15   8      359.61      284.02     37.10 o
   0  15   8      634.08      612.64     52.99 o
   1  15   8      828.28      805.00     71.52 o
   2  15   8      492.35      366.91     55.71 o
   3  15   8      641.31      592.84     65.32 o
   4  15   8      518.69      374.57     66.86 o
   5  15   8        0.36      -68.14     77.43 o
   6  15   8      594.83      572.49     83.62 o
   7  15   8       13.49      -73.44     80.65 o
   8  15   8       16.15      408.40    218.26 o
  -9  16   8      180.21       21.49    191.80 o
  -8  16   8       66.90       99.33     54.90 o
  -7  16   8      443.71      426.04     58.07 o
  -6  16   8      615.98      481.03     68.23 o
  -5  16   8       61.18       99.20     45.58 o
  -4  16   8      230.38      165.42     42.98 o
  -3  16   8      130.25       48.15     39.80 o
  -2  16   8     1719.97     1524.41     78.99 o
  -1  16   8      896.75      992.14     68.70 o
   0  16   8        2.34      -13.74     61.47 o
   1  16   8      437.15      483.45     61.79 o
   2  16   8      522.95      479.82     63.61 o
   3  16   8        8.26      -52.20     58.54 o
   4  16   8     1021.95     1258.71    111.11 o
   5  16   8       94.85      -22.84     75.29 o
   6  16   8        0.29      -62.22     98.35 o
   7  16   8      856.80      945.12    131.90 o
  -8  17   8       27.18       15.84     80.65 o
  -7  17   8     1259.44     1371.37    130.31 o
  -6  17   8     2948.50     2926.46    209.78 o
  -5  17   8        0.92       15.54     46.82 o
  -4  17   8      674.82      592.80     58.62 o
  -3  17   8      254.95      274.86     46.70 o
  -2  17   8        5.30       -7.47     43.27 o
  -1  17   8     2136.77     2162.44     89.13 o
   0  17   8      376.74      464.69     86.79 o
   1  17   8      316.68      200.50     52.74 o
   2  17   8     2910.86     3105.96    139.34 o
   3  17   8      282.12      288.59     67.35 o
   4  17   8       67.39       72.43    114.50 o
   5  17   8     1213.01     1045.31    242.23 o
   6  17   8       44.38       81.76    161.21 o
  -7  18   8       58.10      218.38     63.67 o
  -6  18   8      311.19      321.07     83.53 o
  -5  18   8        2.81       60.22     51.51 o
  -4  18   8       22.83        0.29     57.20 o
  -3  18   8      505.06      505.54     66.25 o
  -2  18   8       26.03       69.65     50.55 o
  -1  18   8      251.74      198.53     56.26 o
   0  18   8      266.28      230.96     55.53 o
   1  18   8        0.22      201.66     90.91 o
   2  18   8      211.51      207.80     78.46 o
   3  18   8      277.56      260.14     70.04 o
   4  18   8      175.43      -15.56     96.49 o
   5  18   8        7.14      114.00    113.57 o
  -5  19   8      129.70      178.05     74.18 o
  -4  19   8      175.30      116.07     57.70 o
  -3  19   8      221.93      131.90     53.15 o
  -2  19   8      203.80      138.80     98.33 o
  -1  19   8     1976.60     1926.52    157.00 o
   0  19   8       59.93       42.24     59.76 o
   1  19   8       27.99       49.46     70.08 o
   2  19   8      390.54      531.24     76.04 o
   3  19   8        5.00       47.03    133.93 o
  -2  20   8      229.70       98.34    207.51 o
  -1  20   8       64.21      237.54     68.71 o
   0  20   8       57.86      -41.43    143.85 o
 -14   1   9      311.62      274.28     62.99 o
 -13   1   9     2156.36     1864.78     86.26 o
 -12   1   9     1178.98     1161.17     69.06 o
 -11   1   9     1977.67     1679.47     71.14 o
 -10   1   9      741.07      691.68     60.53 o
  -9   1   9      363.10      328.92     42.25 o
  -8   1   9      511.56      452.32     40.38 o
  -7   1   9     4434.28     4486.01    113.86 o
  -6   1   9       42.00       38.77     20.77 o
  -5   1   9       94.86      150.34     25.54 o
  -4   1   9     4763.98     5095.77    260.38 o
  -3   1   9     3793.24     3819.78    101.14 o
  -2   1   9      179.14      102.60     27.45 o
  -1   1   9     2971.44     2788.88     74.46 o
   0   1   9     4352.88     4054.87     91.14 o
   1   1   9      947.82      992.74     58.52 o
   2   1   9      642.43      591.17     57.28 o
   3   1   9     4825.61     4499.84    109.16 o
   4   1   9      246.93      199.04     36.28 o
   5   1   9      651.06      629.31     50.08 o
   6   1   9     3426.46     3543.61     92.60 o
   7   1   9      814.17      762.97     77.84 o
   8   1   9     1047.36     1125.76     89.75 o
   9   1   9      420.38      566.40     81.14 o
  10   1   9      939.77      901.07    103.29 o
  11   1   9       51.43      216.23     97.52 o
 -14   2   9      929.20      952.26     95.62 o
 -13   2   9     1459.26     1291.63     87.17 o
 -12   2   9      694.47      612.41     67.88 o
 -11   2   9     1168.39     1145.11     86.34 o
 -10   2   9      502.09      602.81     62.97 o
  -9   2   9        9.60       17.35     46.08 o
  -8   2   9     2136.55     2103.88     82.19 o
  -7   2   9       19.05        5.19     25.90 o
  -6   2   9     1635.83     1466.83     56.41 o
  -5   2   9     4022.63     4293.56     94.34 o
  -4   2   9     2223.97     2363.22    143.02 o
  -3   2   9      818.64      869.92     55.22 o
  -2   2   9    11985.87    11240.42    230.55 o
  -1   2   9     5160.82     4925.82    104.54 o
   0   2   9     1528.83     1380.37     52.68 o
   1   2   9     7456.46     6694.09    127.03 o
   2   2   9      191.54      185.18     29.15 o
   3   2   9     5992.67     5486.75    112.07 o
   4   2   9     2891.75     2973.61     78.14 o
   5   2   9     1300.87     1254.82     59.80 o
   6   2   9     1145.57     1141.62     64.72 o
   7   2   9      441.58      374.50     52.26 o
   8   2   9     1394.17     1303.63     94.12 o
   9   2   9       28.97      -62.77     62.77 o
  10   2   9     1980.35     1971.66    164.25 o
  11   2   9       30.64      -32.76     89.17 o
  12   2   9     1356.61     1266.55    246.37 o
 -14   3   9     3067.52     3263.64    177.65 o
 -13   3   9      395.45      449.35     52.96 o
 -12   3   9      713.55      680.69     62.78 o
 -11   3   9      163.01      179.21     67.27 o
 -10   3   9      502.40      543.89     54.71 o
  -9   3   9     1329.07     1399.17    164.93 o
  -8   3   9      731.73      752.86     86.31 o
  -7   3   9     2055.14     1966.51     69.98 o
  -6   3   9      176.44      252.48     29.52 o
  -5   3   9      410.33      375.59     49.17 o
  -4   3   9     2836.79     2721.10     80.21 o
  -3   3   9     3376.81     3139.42    117.29 o
  -2   3   9      379.94      284.14     35.08 o
  -1   3   9     4389.32     4627.38     99.95 o
   0   3   9      662.47      615.88     41.65 o
   1   3   9      778.55      796.92     63.24 o
   2   3   9     6791.49     6348.87    137.99 o
   3   3   9       12.38       26.94     26.38 o
   4   3   9     2033.74     1990.82     66.40 o
   5   3   9     3912.83     3938.92    110.85 o
   6   3   9      181.36      213.30     43.07 o
   7   3   9      137.34      156.78     49.15 o
   8   3   9      106.19      104.52     56.44 o
   9   3   9     1438.24     1548.74    110.96 o
  10   3   9       96.07       23.14     81.45 o
  11   3   9      569.78      370.17     97.76 o
 -13   4   9      193.18      199.18     57.31 o
 -12   4   9     1438.35     1321.69     94.73 o
 -11   4   9     1542.82     1644.95     92.56 o
 -10   4   9        0.98       51.85     39.43 o
  -9   4   9     2249.17     2293.56     91.47 o
  -8   4   9     1166.82     1227.80    105.06 o
  -7   4   9     1456.39     1294.34    112.44 o
  -6   4   9     8982.65     8855.91    164.11 o
  -5   4   9     1413.04     1343.65     55.11 o
  -4   4   9     1750.50     1728.64     66.08 o
  -3   4   9     2088.87     2067.79     72.58 o
  -2   4   9     2212.23     1926.23    143.85 o
  -1   4   9     3416.75     3250.15    117.46 o
   0   4   9      469.34      464.43     39.93 o
   1   4   9      845.00      802.43     47.22 o
   2   4   9       36.59      119.75     39.32 o
   3   4   9     4522.70     4378.61    115.15 o
   4   4   9     5096.55     5075.52    126.84 o
   5   4   9     1073.38     1190.79     73.27 o
   6   4   9      183.82      121.15     52.84 o
   7   4   9       35.18      169.02     63.52 o
   8   4   9     1897.12     2041.65    156.37 o
   9   4   9      171.43      324.55     90.61 o
  10   4   9     1891.03     2641.14    183.52 o
  11   4   9       98.15      374.40    173.61 o
 -13   5   9        0.16       60.16     59.49 o
 -12   5   9        6.88       28.08     50.35 o
 -11   5   9      748.76      859.00     77.64 o
 -10   5   9      240.97      276.32     45.25 o
  -9   5   9      212.95      199.09     65.24 o
  -8   5   9     1325.52     1530.34     68.06 o
  -7   5   9       56.16       36.58     31.17 o
  -6   5   9       98.99       34.21     47.12 o
  -5   5   9       75.91      127.63     35.15 o
  -4   5   9       11.24       -3.97     25.20 o
  -3   5   9      137.91      144.70     26.11 o
  -2   5   9      179.97      131.64     37.56 o
  -1   5   9     5807.09     5923.59    267.86 o
   0   5   9     2202.73     2413.85    104.99 o
   1   5   9      310.66      325.73     42.66 o
   2   5   9      125.55       84.60     27.70 o
   3   5   9      279.26      234.79     33.07 o
   4   5   9      199.51      181.01     48.56 o
   5   5   9      161.38      198.98     42.76 o
   6   5   9       22.14       18.93     46.00 o
   7   5   9       59.66      -37.14     89.85 o
   8   5   9      778.35      692.65    129.74 o
   9   5   9       99.04      206.96    128.14 o
  10   5   9      337.93      560.70    111.28 o
  11   5   9      136.53      502.64    133.87 o
 -13   6   9       18.01      139.55     62.41 o
 -12   6   9     2478.79     2519.36    118.07 o
 -11   6   9       35.95       52.58     45.34 o
 -10   6   9     1574.89     1433.86    141.54 o
  -9   6   9    11136.77    11011.48    234.50 o
  -8   6   9      259.14      291.74     38.67 o
  -7   6   9     1602.01     1717.16     68.75 o
  -6   6   9     2866.62     3165.48     86.73 o
  -5   6   9      394.74      469.58     40.57 o
  -4   6   9     2338.21     2309.00    101.09 o
  -3   6   9     4910.65     4851.04    152.49 o
  -2   6   9       55.10       41.58     33.90 o
  -1   6   9     9376.69     9192.59    229.15 o
   0   6   9    18977.45    19300.45    309.28 o
   1   6   9      276.22      235.96     29.00 o
   2   6   9    12485.90    12317.18    211.83 o
   3   6   9     4088.50     3872.58    116.12 o
   4   6   9        0.41       47.24     37.24 o
   5   6   9      977.36      949.38     92.03 o
   6   6   9      837.48     1054.41    108.85 o
   7   6   9       23.91       96.28     72.73 o
   8   6   9     2730.08     2973.62    184.56 o
   9   6   9      230.99       22.70     86.97 o
  10   6   9        1.18      129.66    185.19 o
  11   6   9      670.74      338.92    128.30 o
 -13   7   9       34.52       18.12     72.70 o
 -12   7   9     2707.86     2639.53    162.76 o
 -11   7   9      203.52      236.38     55.36 o
 -10   7   9       42.26       82.00     55.18 o
  -9   7   9      131.46      160.47     45.17 o
  -8   7   9        3.80       49.75     33.53 o
  -7   7   9      378.16      345.09     37.72 o
  -6   7   9      361.06      456.85     40.83 o
  -5   7   9      494.92      578.45     62.22 o
  -4   7   9      333.95      344.91     54.17 o
  -3   7   9      420.65      418.93     40.14 o
  -2   7   9      977.99      889.20     54.31 o
  -1   7   9      139.54       98.15     30.92 o
   0   7   9      646.18      613.47     51.12 o
   1   7   9     1331.28     1458.07     87.11 o
   2   7   9     3158.79     3163.92     83.95 o
   3   7   9      784.51      838.69     69.83 o
   4   7   9      273.84      245.06     44.83 o
   5   7   9       11.39      -12.15     43.14 o
   6   7   9      166.18       66.67     52.64 o
   7   7   9      775.26      511.80     82.40 o
   8   7   9      162.64       -9.69     77.83 o
   9   7   9      358.49      309.03     81.88 o
  10   7   9      164.40      235.14     93.63 o
  11   7   9      963.58      605.17    173.61 o
 -13   8   9       63.99      177.31     71.78 o
 -12   8   9      383.10      518.15     71.06 o
 -11   8   9     1116.59     1100.05     99.26 o
 -10   8   9     1344.22     1279.34     91.84 o
  -9   8   9     1265.91     1192.08     85.57 o
  -8   8   9     2009.30     2183.69     84.40 o
  -7   8   9      190.48      140.88     34.46 o
  -6   8   9        8.31       -8.05     30.72 o
  -5   8   9     2294.08     2584.14     79.86 o
  -4   8   9      348.66      305.65     35.69 o
  -3   8   9      827.32      754.78     56.39 o
  -2   8   9     6026.27     6211.74    126.85 o
  -1   8   9        3.35        4.24     30.41 o
   0   8   9     1811.05     1581.78    102.24 o
   1   8   9    10385.69    10294.86    183.93 o
   2   8   9     2254.88     2163.54     87.31 o
   3   8   9      194.55      194.29     42.69 o
   4   8   9       97.45       84.57     42.10 o
   5   8   9        4.56      -26.70     51.50 o
   6   8   9      350.43      312.89     61.01 o
   7   8   9      470.11      227.48     79.51 o
   8   8   9     1520.14     1322.50    121.15 o
   9   8   9       13.48     -109.20    109.20 o
  10   8   9      268.03      190.46     97.44 o
 -12   9   9      179.47      227.07     60.22 o
 -11   9   9     1965.67     1987.16    130.18 o
 -10   9   9        1.47      100.28     49.28 o
  -9   9   9        3.02       49.86     45.56 o
  -8   9   9       28.86       99.52     67.54 o
  -7   9   9     2409.76     2501.79     87.36 o
  -6   9   9        3.54       29.11     32.29 o
  -5   9   9        1.44       23.10     28.20 o
  -4   9   9      122.93       30.25     29.00 o
  -3   9   9      424.56      404.56     39.36 o
  -2   9   9     3039.59     3134.46    103.58 o
  -1   9   9     1500.15     1440.05    110.32 o
   0   9   9      826.43      873.90     64.71 o
   1   9   9     1683.56     1827.50     82.93 o
   2   9   9     1646.87     1399.82     77.57 o
   3   9   9      236.63      215.63     50.33 o
   4   9   9     1992.09     2161.72     99.20 o
   5   9   9      524.88      378.63     56.76 o
   6   9   9       29.07      -57.33     57.33 o
   7   9   9        4.82      -59.83    104.76 o
   8   9   9      628.40      488.46     82.18 o
   9   9   9      291.41      183.68     90.68 o
  10   9   9      469.14      346.51    136.23 o
 -12  10   9      545.31      624.09     83.75 o
 -11  10   9     2133.75     2445.58    123.22 o
 -10  10   9     2803.71     2654.57    143.02 o
  -9  10   9       14.23       19.01     43.61 o
  -8  10   9      696.66      796.03     69.66 o
  -7  10   9     4805.03     5009.23    158.68 o
  -6  10   9      113.23       74.94     35.47 o
  -5  10   9     7463.29     7650.23    156.82 o
  -4  10   9     1122.54     1028.95     61.62 o
  -3  10   9     1688.87     1797.41     69.24 o
  -2  10   9    14300.89    14166.78    279.79 o
  -1  10   9      504.16      467.37     60.28 o
   0  10   9     2375.66     2068.24     91.14 o
   1  10   9     2295.75     2281.34     94.05 o
   2  10   9     1943.33     2080.93     91.60 o
   3  10   9       10.25       85.40     50.07 o
   4  10   9     7202.06     7336.31    189.86 o
   5  10   9        1.34      -23.22     55.29 o
   6  10   9      680.79      552.50     72.57 o
   7  10   9     1750.42     1542.25    125.22 o
   8  10   9       83.77      -10.13     80.76 o
   9  10   9      338.35      329.37     96.79 o
  10  10   9     1115.85      795.31    171.96 o
 -11  11   9      184.04      227.76     63.87 o
 -10  11   9      221.27      294.07     58.50 o
  -9  11   9        9.66       19.47     45.14 o
  -8  11   9      313.05      329.34     62.82 o
  -7  11   9      709.63      718.14     65.60 o
  -6  11   9      941.43      858.74     65.52 o
  -5  11   9     1246.60     1262.14     79.85 o
  -4  11   9     4087.32     4148.82    106.76 o
  -3  11   9      925.84      884.25     58.78 o
  -2  11   9      866.44      885.07     77.28 o
  -1  11   9      326.98      304.60     57.21 o
   0  11   9      859.39      830.96     83.20 o
   1  11   9      229.60      252.98     36.29 o
   2  11   9       84.74       73.91     46.14 o
   3  11   9     3120.46     3344.52    118.71 o
   4  11   9      728.66      635.45    124.44 o
   5  11   9      212.46        1.06     59.78 o
   6  11   9     3362.98     3439.14    149.38 o
   7  11   9      111.46      -20.14     76.20 o
   8  11   9      235.29      120.50     87.81 o
   9  11   9      116.02      -43.38     99.48 o
 -11  12   9        8.48      -23.12     96.73 o
 -10  12   9      491.34      424.86     62.75 o
  -9  12   9       93.41      147.17     49.36 o
  -8  12   9        1.15      -17.45     43.89 o
  -7  12   9      254.88      255.23     46.08 o
  -6  12   9      674.94      922.03     67.82 o
  -5  12   9      139.88       96.12     38.18 o
  -4  12   9      733.59      625.31     57.45 o
  -3  12   9      223.92      268.45     37.28 o
  -2  12   9       51.77       73.44     31.12 o
  -1  12   9      215.43      132.30     39.75 o
   0  12   9        2.97      -12.94     40.99 o
   1  12   9     1128.88      939.69     63.93 o
   2  12   9        8.76      -27.75    103.34 o
   3  12   9      152.02      230.17     59.65 o
   4  12   9        7.48      -48.07     61.08 o
   5  12   9       40.28      126.32     72.48 o
   6  12   9       86.52      -11.90     89.88 o
   7  12   9      105.97       46.05    153.22 o
   8  12   9       17.65     -104.61    104.61 o
   9  12   9        3.88     -105.35    105.35 o
 -10  13   9     1579.66     1784.05    119.54 o
  -9  13   9      709.38      719.21     65.78 o
  -8  13   9      251.28      217.36     83.19 o
  -7  13   9     1558.60     1456.98    106.36 o
  -6  13   9      107.42      169.83     40.86 o
  -5  13   9      104.69      101.35     38.52 o
  -4  13   9     1319.20     1197.68     72.01 o
  -3  13   9      888.84      972.11     82.10 o
  -2  13   9      857.91      752.16     60.70 o
  -1  13   9      563.06      559.72    137.24 o
   0  13   9     2695.74     2571.20     99.57 o
   1  13   9        1.19       25.14     34.11 o
   2  13   9      294.41      309.26     51.76 o
   3  13   9     1215.28     1214.66     94.00 o
   4  13   9       27.22       -5.80     66.58 o
   5  13   9      288.58      368.55     82.26 o
   6  13   9      885.18      692.80    132.28 o
   7  13   9        0.44      -96.34    152.94 o
   8  13   9      204.00      124.46    102.40 o
 -10  14   9      702.06      652.65    109.95 o
  -9  14   9      589.59      594.27     67.54 o
  -8  14   9      346.80      387.80     70.55 o
  -7  14   9      864.87      969.39     80.38 o
  -6  14   9      248.01      314.96     49.24 o
  -5  14   9     1518.67     1404.57     81.62 o
  -4  14   9     1321.01     1258.18    102.86 o
  -3  14   9      543.50      588.90     58.95 o
  -2  14   9      383.29      358.55     43.99 o
  -1  14   9      812.34      894.41     84.93 o
   0  14   9     1842.44     1680.04     87.92 o
   1  14   9      714.20      603.22     56.08 o
   2  14   9     2365.60     2449.81    114.82 o
   3  14   9     1266.62     1137.19     98.19 o
   4  14   9     1478.70     1276.53    108.10 o
   5  14   9      710.99      599.70     78.61 o
   6  14   9      895.01      714.94    113.26 o
   7  14   9      296.09      271.71    154.60 o
   8  14   9       12.39      510.92    218.26 o
  -9  15   9      110.07        6.67     85.20 o
  -8  15   9      858.28      792.38     94.27 o
  -7  15   9      605.90      734.94    172.06 o
  -6  15   9      388.73      330.84     67.78 o
  -5  15   9      285.43      277.54     47.93 o
  -4  15   9     1250.01     1208.26     80.87 o
  -3  15   9       21.20       22.60     46.12 o
  -2  15   9      151.79       93.04     37.65 o
  -1  15   9      708.58      638.12     64.19 o
   0  15   9      616.14      510.67     72.77 o
   1  15   9      256.72      237.22     51.26 o
   2  15   9     1509.92     1484.53    102.50 o
   3  15   9      468.79      304.01     61.45 o
   4  15   9       41.76      -43.59     63.78 o
   5  15   9      333.34      323.14     74.93 o
   6  15   9        0.71       39.30    172.79 o
   7  15   9      205.47       34.60    120.75 o
  -8  16   9      316.48      296.87     73.09 o
  -7  16   9      422.57      439.07    135.06 o
  -6  16   9      176.29      175.28     59.43 o
  -5  16   9       81.51       12.23     48.72 o
  -4  16   9       40.97      -28.44     43.54 o
  -3  16   9      420.99      320.43     49.32 o
  -2  16   9      117.18       74.34     41.91 o
  -1  16   9      318.58      338.81     51.35 o
   0  16   9      932.75      738.53    102.18 o
   1  16   9      306.69      110.50     46.63 o
   2  16   9      379.43      309.87     64.71 o
   3  16   9        6.25       57.90    113.81 o
   4  16   9       34.52       48.45     69.66 o
   5  16   9       26.97      -74.32     74.32 o
   6  16   9        8.86       50.26    117.99 o
  -7  17   9      437.38      459.16    138.06 o
  -6  17   9       73.37       33.35     54.93 o
  -5  17   9       18.16       13.60     49.97 o
  -4  17   9     1985.83     2005.92     99.06 o
  -3  17   9      596.33      584.75     57.27 o
  -2  17   9       58.59       48.17     51.55 o
  -1  17   9       58.83      126.74     52.76 o
   0  17   9        2.38      -12.10     56.00 o
   1  17   9       31.31      -34.25     63.10 o
   2  17   9      207.44      150.54     64.70 o
   3  17   9      289.81      343.37     73.51 o
   4  17   9       68.26      -88.75     88.75 o
   5  17   9      508.63      641.75    118.77 o
  -6  18   9     1542.69     1375.08    138.54 o
  -5  18   9      266.98      258.50     64.88 o
  -4  18   9      110.57      108.93     53.02 o
  -3  18   9      744.55      784.01     71.48 o
  -2  18   9       38.67      -38.32     49.41 o
  -1  18   9     1066.13     1140.46     97.98 o
   0  18   9     1438.54     1464.55    251.33 o
   1  18   9       75.51       30.11     87.09 o
   2  18   9      784.92      680.11     79.31 o
   3  18   9     1084.18     1363.56    129.91 o
   4  18   9        0.08       56.16     94.16 o
  -4  19   9       74.29       57.41     63.29 o
  -3  19   9        3.01       26.11     70.55 o
  -2  19   9       65.62       45.06     80.38 o
  -1  19   9       20.60        3.18     88.27 o
   0  19   9      528.54      419.98    102.51 o
   1  19   9        1.31      -57.07     97.82 o
 -13   0  10     1446.15     1633.28    135.58 o
 -12   0  10     4905.70     4954.89    170.28 o
 -11   0  10     1398.05     1172.30    175.27 o
 -10   0  10     3231.15     3123.53    151.29 o
  -9   0  10       92.21      126.82     41.58 o
  -8   0  10      333.24      299.26     43.56 o
  -7   0  10     3088.97     3471.96    150.46 o
  -6   0  10     6180.19     6373.51    238.77 o
  -5   0  10    11060.88    11104.37    280.57 o
  -4   0  10     6491.06     6782.35    196.76 o
  -3   0  10     1530.61     1478.70     84.76 o
  -2   0  10     1885.16     1838.64    130.62 o
  -1   0  10     4682.95     4962.43    167.00 o
   0   0  10      976.52      998.32     73.89 o
   1   0  10     1346.37     1343.73     81.81 o
   2   0  10     2137.47     2296.65    135.58 o
   3   0  10     1096.81     1365.87     84.47 o
   4   0  10     6139.71     6063.04    178.68 o
   5   0  10     1989.12     2034.18    106.03 o
   6   0  10     5069.71     5154.42    168.43 o
   7   0  10     1417.15     1626.47    246.37 o
   8   0  10      248.27      259.94     80.08 o
   9   0  10      306.95      496.04    135.58 o
  10   0  10        8.45       27.27     94.13 o
 -13   1  10     2207.33     2544.59    240.83 o
 -12   1  10       55.15       53.30     49.79 o
 -11   1  10      292.99      236.74     60.87 o
 -10   1  10       62.86      141.06     68.62 o
  -9   1  10     1638.59     1568.14     79.01 o
  -8   1  10        6.32       -6.00     31.53 o
  -7   1  10     2289.41     2137.68     70.97 o
  -6   1  10     1817.41     1982.48     65.55 o
  -5   1  10     1721.70     1776.34     60.23 o
  -4   1  10     1552.08     1678.73     60.12 o
  -3   1  10     1901.54     1769.43     73.17 o
  -2   1  10     2862.61     2796.21     91.60 o
  -1   1  10     1143.26      995.84     53.48 o
   0   1  10     1838.74     1695.27     62.61 o
   1   1  10      853.84      939.23     52.73 o
   2   1  10     6987.02     6356.71    144.21 o
   3   1  10     1293.39     1503.69     61.93 o
   4   1  10     5219.42     4817.04    108.53 o
   5   1  10      799.18      955.17     74.93 o
   6   1  10      739.35      884.29     99.70 o
   7   1  10      940.53      847.05     79.61 o
   8   1  10      225.49      184.54     52.26 o
   9   1  10      100.51       91.67     60.34 o
  10   1  10       13.39       67.72     82.68 o
 -13   2  10       43.85       87.92     64.52 o
 -12   2  10     1961.75     1958.20    108.38 o
 -11   2  10     1979.62     1944.00     96.70 o
 -10   2  10       18.42       73.98     39.71 o
  -9   2  10      456.22      531.50     67.16 o
  -8   2  10       47.55       45.03     33.07 o
  -7   2  10     5350.08     5335.03    116.59 o
  -6   2  10      644.38      699.45     49.01 o
  -5   2  10      387.98      440.53     39.62 o
  -4   2  10      919.13      826.39     58.74 o
  -3   2  10        3.28       -5.37     36.06 o
  -2   2  10     1087.60     1016.56     52.96 o
  -1   2  10     3477.00     3180.18     99.84 o
   0   2  10      601.64      523.59     57.80 o
   1   2  10     2319.84     2324.43     72.74 o
   2   2  10     8438.75     8220.99    154.45 o
   3   2  10       31.46        1.15     34.84 o
   4   2  10       60.29       95.52     44.91 o
   5   2  10      412.68      691.36     82.86 o
   6   2  10      609.14      596.07     80.09 o
   7   2  10     1119.79     1169.46     76.11 o
   8   2  10      311.51      282.15     56.02 o
   9   2  10       56.47      -70.79     70.79 o
  10   2  10        1.16      -62.23     83.44 o
  11   2  10      299.60      246.37    147.16 o
 -13   3  10     1344.75     1442.05    159.06 o
 -12   3  10        8.18       65.69     60.51 o
 -11   3  10      955.96     1090.40    138.14 o
 -10   3  10     2062.17     2060.03     93.60 o
  -9   3  10      531.94      500.80     49.03 o
  -8   3  10      236.70      337.56     54.50 o
  -7   3  10      554.45      563.51     53.08 o
  -6   3  10       30.59       80.94     27.93 o
  -5   3  10     2129.89     2310.65     85.90 o
  -4   3  10     1154.85     1213.51     53.77 o
  -3   3  10      320.10      252.62     44.00 o
  -2   3  10      691.04      644.55     53.44 o
  -1   3  10     3796.32     3817.69     94.25 o
   0   3  10      394.96      405.61     46.31 o
   1   3  10     5222.99     5241.75    154.21 o
   2   3  10     3449.39     3449.03    103.09 o
   3   3  10       31.93       -2.00     44.66 o
   4   3  10     7562.33     7890.01    152.30 o
   5   3  10      510.43      441.81     51.12 o
   6   3  10      578.79      491.63     93.28 o
   7   3  10      682.59      719.96     92.01 o
   8   3  10      312.73      340.46     65.69 o
   9   3  10       67.67      143.95    100.91 o
  10   3  10     2041.02     2421.11    142.80 o
  11   3  10      168.93      568.79    150.46 o
 -13   4  10      142.26      221.85     63.39 o
 -12   4  10      336.97      455.01     64.77 o
 -11   4  10     1604.92     1603.31     97.50 o
 -10   4  10     1589.22     1570.26     89.32 o
  -9   4  10      108.64      152.29     39.70 o
  -8   4  10     2977.27     3065.83     91.58 o
  -7   4  10      279.55      256.60     35.47 o
  -6   4  10      158.25      124.07     58.70 o
  -5   4  10      519.60      530.54     48.95 o
  -4   4  10      142.58      141.63     27.30 o
  -3   4  10        1.54       28.79     36.71 o
  -2   4  10      177.56      109.59     32.47 o
  -1   4  10     1201.50     1123.57     72.67 o
   0   4  10      320.71      302.35     36.64 o
   1   4  10      711.87      728.64     69.69 o
   2   4  10     7089.39     7036.18    139.08 o
   3   4  10      224.43      251.67     50.73 o
   4   4  10      448.75      432.60     43.41 o
   5   4  10     1291.72     1295.74     85.09 o
   6   4  10      360.52      189.97     50.07 o
   7   4  10       85.14      175.66     59.60 o
   8   4  10     1297.38     1536.72    107.80 o
   9   4  10       94.77      218.57     73.82 o
  10   4  10       11.13      222.08     89.44 o
  11   4  10      288.01      233.14    157.08 o
 -13   5  10       38.15       75.00     74.19 o
 -12   5  10     2545.96     2610.46    121.36 o
 -11   5  10      854.95      804.84     68.11 o
 -10   5  10       55.92       88.44     45.97 o
  -9   5  10     9026.92     8591.68    195.98 o
  -8   5  10     1051.76     1183.25     67.55 o
  -7   5  10      407.41      425.50     43.30 o
  -6   5  10     1676.10     1766.15     70.64 o
  -5   5  10      144.14      149.23     37.95 o
  -4   5  10       36.49       53.68     41.39 o
  -3   5  10     4419.52     4543.70    206.68 o
  -2   5  10      244.84      130.18     41.20 o
  -1   5  10       27.50       -9.85     31.43 o
   0   5  10    23913.67    23768.94    376.56 o
   1   5  10      275.82      259.41     33.36 o
   2   5  10     1473.19     1565.38     64.99 o
   3   5  10     2691.27     2825.39     94.76 o
   4   5  10        4.06      -41.30     41.30 o
   5   5  10       87.66      110.91     47.02 o
   6   5  10     1203.06     1367.24     93.97 o
   7   5  10      126.33      162.19     59.13 o
   8   5  10      648.98      540.55     87.39 o
   9   5  10     1740.59     1705.75    202.55 o
  10   5  10      381.19      327.72    139.05 o
  11   5  10      216.41       62.83    219.91 o
 -13   6  10       40.42      113.27     74.68 o
 -12   6  10        1.12       64.51     57.38 o
 -11   6  10        7.73       19.13     49.50 o
 -10   6  10      119.91      126.52     46.57 o
  -9   6  10       92.20      144.40     41.33 o
  -8   6  10      147.30      156.43     36.99 o
  -7   6  10      192.51      235.02     36.23 o
  -6   6  10      545.21      607.74     55.37 o
  -5   6  10     3823.09     3956.94    100.15 o
  -4   6  10      424.70      468.10     49.64 o
  -3   6  10      356.70      276.66     32.15 o
  -2   6  10       70.87       55.05     37.93 o
  -1   6  10       94.40       69.53     33.69 o
   0   6  10     1652.41     1692.79     62.70 o
   1   6  10       35.96       24.60     33.17 o
   2   6  10      189.37      174.06     35.90 o
   3   6  10      966.87     1001.15     70.53 o
   4   6  10     1328.93     1520.50     84.98 o
   5   6  10     1018.71     1023.77     94.51 o
   6   6  10     1462.31     1864.70    152.68 o
   7   6  10       10.39       90.67     62.18 o
   8   6  10       19.30       -7.41     70.97 o
   9   6  10       37.95       17.09    100.91 o
  10   6  10        0.16       42.95    115.55 o
 -12   7  10     3100.81     3198.64    138.26 o
 -11   7  10      121.14        3.52     52.05 o
 -10   7  10        6.87       50.40     46.25 o
  -9   7  10     2233.38     2302.82    102.86 o
  -8   7  10     3537.31     3430.95    104.17 o
  -7   7  10       16.26       -5.11     33.71 o
  -6   7  10       31.94       46.55     31.37 o
  -5   7  10      322.11      363.99     38.25 o
  -4   7  10      845.30      800.07     54.36 o
  -3   7  10     8061.69     7946.84    209.78 o
  -2   7  10      961.83      853.02     93.42 o
  -1   7  10     1291.30     1141.65     69.79 o
   0   7  10     5568.23     5147.37    176.12 o
   1   7  10      181.86      201.22     33.71 o
   2   7  10      319.19      229.79     36.12 o
   3   7  10     4225.77     4095.34    156.53 o
   4   7  10        1.46       39.35     54.09 o
   5   7  10      105.45      183.09     51.68 o
   6   7  10     2703.66     2992.97    145.32 o
   7   7  10      266.65      281.71    103.03 o
   8   7  10     1881.92     1948.10    135.70 o
   9   7  10      451.38      433.36    143.02 o
  10   7  10      242.52      603.03    141.88 o
 -12   8  10      795.29      821.55     86.35 o
 -11   8  10      893.99     1039.54     94.40 o
 -10   8  10        1.04      114.25     67.79 o
  -9   8  10      348.58      382.23     47.99 o
  -8   8  10      852.98      813.00     69.10 o
  -7   8  10      585.38      618.92     52.91 o
  -6   8  10      376.61      277.97     39.14 o
  -5   8  10      947.68      886.86     61.39 o
  -4   8  10      457.42      498.12     69.45 o
  -3   8  10       17.30      102.24     30.88 o
  -2   8  10      315.04      246.84     51.22 o
  -1   8  10      790.54      690.66     63.27 o
   0   8  10      700.07      585.70     55.68 o
   1   8  10      721.47      773.22     57.48 o
   2   8  10      384.09      298.75     45.14 o
   3   8  10     1332.25     1614.61    135.43 o
   4   8  10       51.93       16.84     45.85 o
   5   8  10     2436.99     2754.91    121.15 o
   6   8  10        1.31       82.52     55.94 o
   7   8  10      373.05      359.57     69.61 o
   8   8  10      247.99      490.11     94.64 o
   9   8  10       15.95       75.19    287.70 o
  10   8  10      324.40      284.28    190.97 o
 -12   9  10      239.53      272.94     74.86 o
 -11   9  10      282.79      344.71     59.85 o
 -10   9  10     3758.43     3593.69    132.73 o
  -9   9  10      213.18      252.89     64.50 o
  -8   9  10     2273.72     2112.64    101.44 o
  -7   9  10     1423.99     1612.22     78.49 o
  -6   9  10        7.85      -13.57     33.51 o
  -5   9  10     2575.33     2626.76     87.48 o
  -4   9  10     3782.14     3994.66    104.05 o
  -3   9  10        3.72      -11.16     29.12 o
  -2   9  10     1600.16     1528.41     97.72 o
  -1   9  10     3108.05     3238.39    116.70 o
   0   9  10      509.05      509.01     54.08 o
   1   9  10     4410.10     4368.36    106.72 o
   2   9  10      449.47      319.69     48.16 o
   3   9  10        1.38       53.86     51.22 o
   4   9  10     4101.43     4344.53    139.70 o
   5   9  10      436.53      397.88     61.70 o
   6   9  10       22.47      -66.95     88.58 o
   7   9  10     1426.23     1494.83    122.09 o
   8   9  10      177.39      287.85     84.64 o
   9   9  10       36.48       45.28     94.46 o
 -11  10  10      695.84      693.48     85.00 o
 -10  10  10       24.80      143.81     56.82 o
  -9  10  10      375.55      433.91     56.22 o
  -8  10  10      201.51      113.80     63.88 o
  -7  10  10     1950.25     1851.08    102.14 o
  -6  10  10       65.35       54.58     36.80 o
  -5  10  10      267.83      258.36     51.67 o
  -4  10  10      671.30      611.34     59.54 o
  -3  10  10        0.43        2.05     34.37 o
  -2  10  10     1843.88     1792.28    141.06 o
  -1  10  10      229.38      190.32     41.65 o
   0  10  10       14.51      -12.75     37.38 o
   1  10  10       10.60      -15.04     34.53 o
   2  10  10      262.01      203.40     44.86 o
   3  10  10      197.39      135.98     48.09 o
   4  10  10      992.06     1111.89    129.18 o
   5  10  10      320.24      249.57     67.06 o
   6  10  10      618.47      458.32     74.83 o
   7  10  10      666.24      643.11     85.09 o
   8  10  10       22.18      -84.99     84.99 o
   9  10  10      246.40      -17.91    102.18 o
 -11  11  10       96.65      172.75     72.51 o
 -10  11  10     3793.23     4068.27    203.23 o
  -9  11  10       55.72      216.78     67.42 o
  -8  11  10      136.17      135.22     60.51 o
  -7  11  10     1386.50     1536.68     82.96 o
  -6  11  10        6.11       44.65     38.69 o
  -5  11  10      787.59      696.40     53.98 o
  -4  11  10      157.84      126.09     36.82 o
  -3  11  10        4.82        4.33     34.52 o
  -2  11  10      583.31      428.67     47.97 o
  -1  11  10      669.31      661.14     81.74 o
   0  11  10      965.21     1101.11    100.05 o
   1  11  10      989.03      938.77     77.66 o
   2  11  10     1241.02     1046.25    110.77 o
   3  11  10      152.80      146.14     53.63 o
   4  11  10     1689.94     1763.23    105.60 o
   5  11  10      137.45       90.02     66.30 o
   6  11  10       17.09      110.00     75.42 o
   7  11  10      381.70      320.15     87.72 o
   8  11  10      111.59       59.59    116.93 o
   9  11  10       32.30      -74.82    123.12 o
 -10  12  10      698.38      736.47     79.03 o
  -9  12  10       37.90      146.76     55.43 o
  -8  12  10      345.90      439.70     54.75 o
  -7  12  10      831.56      948.09     75.67 o
  -6  12  10       46.73      125.16     45.66 o
  -5  12  10      206.31      108.09     47.51 o
  -4  12  10       13.56      -11.55     58.70 o
  -3  12  10      260.59      242.51     47.03 o
  -2  12  10     3138.30     3188.56    144.53 o
  -1  12  10      233.94      201.87     70.27 o
   0  12  10       66.53       81.44     43.30 o
   1  12  10      974.45      816.53     54.14 o
   2  12  10      972.84      946.11    101.90 o
   3  12  10     2702.65     2835.65    120.22 o
   4  12  10      245.03      279.81     62.69 o
   5  12  10       15.64      -17.73     96.73 o
   6  12  10      153.08      112.75     92.05 o
   7  12  10      731.75      670.11    143.14 o
   8  12  10      155.42      205.22    100.27 o
 -10  13  10      827.53      956.93     88.52 o
  -9  13  10      195.84      155.76    112.88 o
  -8  13  10     2228.02     2325.19    109.56 o
  -7  13  10      151.52      173.72     46.66 o
  -6  13  10     1039.70     1198.57     81.17 o
  -5  13  10     1757.32     1535.02     84.71 o
  -4  13  10     1143.35     1152.99     73.09 o
  -3  13  10     1031.16     1110.61     76.04 o
  -2  13  10       33.82        1.74     41.78 o
  -1  13  10     3000.36     2961.69    110.05 o
   0  13  10      478.13      533.99     59.51 o
   1  13  10     1014.53      954.21     77.80 o
   2  13  10      515.61      431.02     59.88 o
   3  13  10     2801.64     2996.93    129.29 o
   4  13  10      847.37      770.40     86.42 o
   5  13  10     1031.05     1036.76    132.91 o
   6  13  10      534.95      576.89    101.68 o
   7  13  10      176.93      176.88    120.82 o
  -9  14  10      108.22        9.25     61.80 o
  -8  14  10      570.99      635.91    116.37 o
  -7  14  10       77.29       -5.24     53.06 o
  -6  14  10      487.98      446.49     54.82 o
  -5  14  10     3136.72     3097.65    111.47 o
  -4  14  10      651.08      698.08     64.18 o
  -3  14  10      399.09      272.66     52.50 o
  -2  14  10     1794.08     1784.37    139.20 o
  -1  14  10      517.75      510.98     59.18 o
   0  14  10        3.81      -51.60     51.60 o
   1  14  10      166.10      220.37     55.21 o
   2  14  10     1246.00     1467.21     90.23 o
   3  14  10        0.10      -35.03     51.94 o
   4  14  10      462.41      354.85     62.63 o
   5  14  10     1152.18     1409.23    116.46 o
   6  14  10      388.58      488.03     91.41 o
   7  14  10        8.24      -85.85    116.38 o
  -8  15  10      116.81      279.48     78.34 o
  -7  15  10      136.81       88.08     55.76 o
  -6  15  10      101.43       94.76     50.04 o
  -5  15  10       35.90      -55.72     55.72 o
  -4  15  10       17.36      -17.24     62.53 o
  -3  15  10       54.08      -42.10     42.10 o
  -2  15  10      177.22      150.22     50.84 o
  -1  15  10       33.11       12.05     48.06 o
   0  15  10      145.41      124.52     90.94 o
   1  15  10        4.02      -44.28    115.74 o
   2  15  10      824.50      689.99     63.95 o
   3  15  10        9.76      -30.66     74.36 o
   4  15  10      156.10       50.59     97.37 o
   5  15  10       46.10      -34.35     70.67 o
   6  15  10        0.85       14.69    123.16 o
  -7  16  10       13.29      -11.30     59.48 o
  -6  16  10        8.39      -28.94     53.26 o
  -5  16  10      308.39      199.16     52.83 o
  -4  16  10      564.39      561.00     59.03 o
  -3  16  10        2.07      -46.56     47.49 o
  -2  16  10      469.44      369.31     59.39 o
  -1  16  10      280.11      325.41     57.05 o
   0  16  10       13.19       66.32     57.87 o
   1  16  10      137.74      126.52     77.74 o
   2  16  10      787.42      753.85     70.36 o
   3  16  10       69.59      137.51    111.45 o
   4  16  10       56.64      -31.99    111.45 o
   5  16  10     1110.03      983.69    111.93 o
  -6  17  10      993.01      828.29    125.66 o
  -5  17  10      187.68      242.86     58.78 o
  -4  17  10       91.38       65.56     52.10 o
  -3  17  10     2061.32     2021.04    193.55 o
  -2  17  10      464.80      442.34     64.79 o
  -1  17  10      295.45      358.86     60.61 o
   0  17  10     2480.73     2693.02    166.17 o
   1  17  10      495.88      436.25    138.89 o
   2  17  10      222.08      127.25     71.98 o
   3  17  10      605.17      470.67     83.87 o
   4  17  10       18.21      -24.80    143.85 o
  -4  18  10        1.86      -68.98     68.98 o
  -3  18  10       27.39      -32.15     84.33 o
  -2  18  10      353.62      301.25     65.86 o
  -1  18  10       45.79      125.22     63.88 o
   0  18  10        7.73       89.47     84.23 o
   1  18  10       47.96       16.30    102.89 o
 -13   1  11       81.27      254.63     59.64 o
 -12   1  11     3564.95     3407.43    126.88 o
 -11   1  11        5.98       55.94     46.95 o
 -10   1  11       46.40       28.11     64.30 o
  -9   1  11     3103.91     3067.93    106.66 o
  -8   1  11       41.59      105.36     38.48 o
  -7   1  11      960.00      876.82     57.01 o
  -6   1  11     3850.88     3936.22    120.21 o
  -5   1  11     3863.15     4080.82    100.87 o
  -4   1  11      385.90      360.90     37.23 o
  -3   1  11       34.79       -0.64     34.09 o
  -2   1  11       19.81        5.51     28.35 o
  -1   1  11        6.06      -29.48     42.45 o
   0   1  11     2409.76     2367.08    113.18 o
   1   1  11     4323.29     4218.75    147.12 o
   2   1  11     3780.76     3781.26    148.14 o
   3   1  11      207.45      307.23     46.68 o
   4   1  11     6794.60     7387.62    177.31 o
   5   1  11       48.21       61.34     40.14 o
   6   1  11      333.08      304.32     47.33 o
   7   1  11     1968.18     2181.68     94.26 o
   8   1  11       10.95      159.50     60.32 o
   9   1  11       45.26       52.75     82.27 o
  10   1  11      803.20     1519.58    258.77 o
 -13   2  11      681.44      444.63    103.74 o
 -12   2  11     1480.61     1488.43    128.53 o
 -11   2  11      331.66      390.02     57.24 o
 -10   2  11     4494.21     4068.91    127.70 o
  -9   2  11      578.79      601.10     76.21 o
  -8   2  11     1067.11     1065.11     73.40 o
  -7   2  11     5788.51     5973.85    128.87 o
  -6   2  11     2010.27     1948.93     96.42 o
  -5   2  11     1693.01     1644.58     80.73 o
  -4   2  11     2113.78     2022.42     84.79 o
  -3   2  11     3894.85     3989.82    137.56 o
  -2   2  11     1261.57     1129.00     74.94 o
  -1   2  11     5042.63     5160.48    136.46 o
   0   2  11      460.85      457.53     68.48 o
   1   2  11     3822.56     3717.13     96.30 o
   2   2  11     6504.95     6618.74    156.02 o
   3   2  11      636.66      494.51     78.54 o
   4   2  11     7358.91     7544.02    151.61 o
   5   2  11     1338.32     1443.45     75.90 o
   6   2  11     2601.03     2708.20     93.11 o
   7   2  11       30.66      153.74     52.35 o
   8   2  11     2678.22     3047.99    131.84 o
   9   2  11        3.05       34.73    107.18 o
  10   2  11      471.99      478.63    108.14 o
 -13   3  11      816.41     1067.47    132.28 o
 -12   3  11      242.42      330.82     62.71 o
 -11   3  11     3999.54     4020.81    133.68 o
 -10   3  11      374.62      318.40     54.39 o
  -9   3  11      320.53      290.77     45.77 o
  -8   3  11      412.85      580.14     61.51 o
  -7   3  11     1013.58     1030.32     79.19 o
  -6   3  11      941.69      846.46     64.46 o
  -5   3  11      856.68      901.21     67.76 o
  -4   3  11     5533.08     5570.79    144.39 o
  -3   3  11     1384.29     1284.68     89.23 o
  -2   3  11     1753.73     1936.71     93.51 o
  -1   3  11      275.00      278.31     56.22 o
   0   3  11        2.45      -29.00     30.34 o
   1   3  11       80.97       68.35     33.80 o
   2   3  11      421.74      432.58     93.78 o
   3   3  11     2525.28     2339.80    101.19 o
   4   3  11     2568.45     2809.69     88.42 o
   5   3  11      650.16      744.18     95.06 o
   6   3  11      357.91      396.40     61.77 o
   7   3  11       31.57      -23.98     61.52 o
   8   3  11     1316.79     1400.56    116.51 o
   9   3  11      163.49      214.23     83.95 o
  10   3  11       28.10      175.68    115.65 o
 -13   4  11      850.12      794.20    106.86 o
 -12   4  11        2.00       77.69     53.52 o
 -11   4  11      524.32      603.06     61.17 o
 -10   4  11     1685.51     1707.41     93.72 o
  -9   4  11      413.28      433.43     51.64 o
  -8   4  11      433.71      455.84     47.52 o
  -7   4  11       21.51       27.82     36.75 o
  -6   4  11       47.83       63.83     29.98 o
  -5   4  11      851.56      903.43     71.25 o
  -4   4  11     1702.38     1788.92     97.04 o
  -3   4  11     4415.57     4520.30    150.77 o
  -2   4  11        0.73       -3.77     33.11 o
  -1   4  11     2634.53     2521.24    145.30 o
   0   4  11      821.22      829.05     58.05 o
   1   4  11      161.15      222.44     54.35 o
   2   4  11     1642.45     1494.97     78.48 o
   3   4  11      382.03      348.08     41.10 o
   4   4  11       33.94       40.27     39.87 o
   5   4  11      715.16      901.96     72.29 o
   6   4  11     2032.05     2023.02    108.88 o
   7   4  11      249.39      280.49     70.25 o
   8   4  11       23.34      -52.92     75.12 o
   9   4  11      733.88      589.01     94.89 o
  10   4  11      244.16      173.35    121.16 o
 -12   5  11       94.62      229.38     94.42 o
 -11   5  11      389.79      327.39     54.09 o
 -10   5  11     2101.05     2099.35    106.50 o
  -9   5  11      259.31      351.79     56.21 o
  -8   5  11     3876.61     3911.80    152.50 o
  -7   5  11      517.34      474.35     48.21 o
  -6   5  11     3122.95     2866.81    103.34 o
  -5   5  11      344.21      262.77     34.09 o
  -4   5  11        1.93        0.18     35.72 o
  -3   5  11      557.26      545.64     67.81 o
  -2   5  11      854.19      923.77    112.75 o
  -1   5  11      370.32      277.94     42.33 o
   0   5  11      234.52      204.07     34.73 o
   1   5  11      788.43      792.89     57.77 o
   2   5  11     1860.26     1760.53     84.02 o
   3   5  11       89.21      114.19     41.05 o
   4   5  11       69.09      143.57     41.81 o
   5   5  11      511.06      339.32     78.42 o
   6   5  11      236.42      174.16     63.73 o
   7   5  11      191.78      160.42     70.76 o
   8   5  11      670.68      684.10     85.75 o
   9   5  11       74.34      111.56     90.93 o
  10   5  11       63.64      -82.85    178.57 o
 -12   6  11     1660.99     1617.08    112.28 o
 -11   6  11     3208.07     2894.63    125.28 o
 -10   6  11      184.32      194.56     48.67 o
  -9   6  11     2128.52     2133.35     91.74 o
  -8   6  11     7554.58     8058.77    168.34 o
  -7   6  11      899.20      839.62     62.92 o
  -6   6  11     1577.43     1670.62     74.83 o
  -5   6  11       55.75       69.71     32.46 o
  -4   6  11       22.73       56.63     30.32 o
  -3   6  11     2632.23     2592.40    149.60 o
  -2   6  11     3546.96     3541.15    112.05 o
  -1   6  11      531.11      405.54     57.11 o
   0   6  11     4265.38     4297.34    104.41 o
   1   6  11     2138.04     1996.57     73.71 o
   2   6  11      185.71      140.32     45.58 o
   3   6  11     5182.88     5232.97    122.11 o
   4   6  11      847.89      637.83    130.26 o
   5   6  11       93.71      107.08     58.08 o
   6   6  11     5291.65     5622.94    218.74 o
   7   6  11      217.96      255.33     76.22 o
   8   6  11      395.94      428.79     92.62 o
   9   6  11     2059.20     2635.98    156.58 o
  10   6  11      113.72      545.64    165.35 o
 -12   7  11       91.24      151.44    148.81 o
 -11   7  11      573.47      585.62     68.58 o
 -10   7  11       99.86      126.44     72.31 o
  -9   7  11      710.11      662.70     69.92 o
  -8   7  11      126.81      200.01     45.68 o
  -7   7  11        8.21       25.73     50.83 o
  -6   7  11       17.25      -10.51     34.97 o
  -5   7  11      129.99       50.68     34.37 o
  -4   7  11       12.08       10.94     30.43 o
  -3   7  11       93.32        0.02     38.10 o
  -2   7  11      567.48      549.10     55.26 o
  -1   7  11      109.47       60.43     48.94 o
   0   7  11      469.40      393.64     38.08 o
   1   7  11      115.40       79.51     36.51 o
   2   7  11      855.99      672.72     59.11 o
   3   7  11       12.51       78.39     48.87 o
   4   7  11      186.78      180.47     56.89 o
   5   7  11      202.88      135.78     67.38 o
   6   7  11        1.71       71.27     62.35 o
   7   7  11      292.45      409.32    100.76 o
   8   7  11       16.15      140.83    155.82 o
   9   7  11      178.20      305.10    146.33 o
 -12   8  11       62.43       95.80     72.63 o
 -11   8  11      164.75      123.24     64.10 o
 -10   8  11     1775.66     1627.33    104.41 o
  -9   8  11        0.82       10.21     48.45 o
  -8   8  11     1508.24     1517.66    150.77 o
  -7   8  11      991.05     1051.71     82.21 o
  -6   8  11      111.38       70.22     45.58 o
  -5   8  11       13.65       39.09     32.37 o
  -4   8  11      897.42      947.14     83.05 o
  -3   8  11      409.18      264.53     47.18 o
  -2   8  11     1411.31     1486.66    102.15 o
  -1   8  11     3249.81     3511.08    276.95 o
   0   8  11       30.90       -6.81     49.54 o
   1   8  11       29.30       42.01     35.50 o
   2   8  11     2314.82     2433.53     86.55 o
   3   8  11     1923.34     1962.61    100.18 o
   4   8  11      797.31      908.22     95.04 o
   5   8  11      523.95      400.59     81.94 o
   6   8  11      661.43      515.78     87.78 o
   7   8  11        1.45      282.32     77.81 o
   8   8  11      144.81      378.30    120.35 o
   9   8  11      258.19      757.28    188.49 o
 -11   9  11      125.82       42.77     60.45 o
 -10   9  11     2095.64     2104.19    116.45 o
  -9   9  11      240.08      288.74     66.65 o
  -8   9  11     3283.56     3526.32    153.22 o
  -7   9  11     2807.48     2707.44    122.94 o
  -6   9  11      315.06      281.58     45.25 o
  -5   9  11      409.22      378.06     43.05 o
  -4   9  11     1078.43      839.81     60.67 o
  -3   9  11      448.21      344.56     51.44 o
  -2   9  11      307.72      242.51     51.31 o
  -1   9  11        0.77      -48.01     48.01 o
   0   9  11     1429.22     1296.47     81.82 o
   1   9  11     1958.06     1992.91     80.87 o
   2   9  11     1150.93     1336.10     85.03 o
   3   9  11       18.68      103.02     57.56 o
   4   9  11        6.19      144.70    138.06 o
   5   9  11      133.23       83.47     73.34 o
   6   9  11       15.49        1.06     71.58 o
   7   9  11      123.65      260.13     88.34 o
   8   9  11       53.21       37.92    103.69 o
   9   9  11       78.14      122.36    179.40 o
 -11  10  11       20.80       -7.03     70.27 o
 -10  10  11     2961.61     2867.00    132.56 o
  -9  10  11      186.44      209.33     53.73 o
  -8  10  11     1190.71     1091.91     82.02 o
  -7  10  11      664.32      601.62     98.93 o
  -6  10  11     1046.97     1042.94     87.83 o
  -5  10  11       96.76       46.85     36.90 o
  -4  10  11     3219.06     3097.53     98.20 o
  -3  10  11      665.05      669.64     64.88 o
  -2  10  11      408.21      481.31     58.26 o
  -1  10  11     1179.78     1111.33     99.69 o
   0  10  11      124.25       13.96     51.04 o
   1  10  11     2064.97     2076.67    120.02 o
   2  10  11     2391.69     2583.44    137.85 o
   3  10  11      166.37       -9.49     62.59 o
   4  10  11     1429.62     1532.86    169.12 o
   5  10  11     3632.74     4013.40    150.42 o
   6  10  11       89.46      271.63    113.30 o
   7  10  11     1434.40     2009.31    203.52 o
   8  10  11      387.39      388.69    123.25 o
 -10  11  11       91.96       58.85     72.12 o
  -9  11  11      961.41     1134.45     88.77 o
  -8  11  11      793.41      843.15     82.06 o
  -7  11  11      594.79      765.13     70.01 o
  -6  11  11     2633.79     2577.76    100.04 o
  -5  11  11       26.35      -29.55     51.79 o
  -4  11  11      679.48      544.06     54.20 o
  -3  11  11     1554.86     1412.66     74.34 o
  -2  11  11      769.06      718.83     68.17 o
  -1  11  11      476.75      314.24     47.88 o
   0  11  11      172.33      222.70     52.10 o
   1  11  11       13.56       44.16     56.89 o
   2  11  11      139.74       72.37     61.34 o
   3  11  11       87.90      205.03     82.56 o
   4  11  11     1638.78     2015.34    130.50 o
   5  11  11      142.92      284.21     81.89 o
   6  11  11        0.37      103.77     79.79 o
   7  11  11     1174.76     1805.46    144.36 o
   8  11  11       48.62      184.54    114.75 o
 -10  12  11      568.20      478.35     81.68 o
  -9  12  11       61.94      164.12     75.89 o
  -8  12  11      718.46      837.55    100.00 o
  -7  12  11        5.26       75.93     52.25 o
  -6  12  11       59.00       55.35     54.89 o
  -5  12  11      908.53      771.14     64.55 o
  -4  12  11      561.07      396.54     48.36 o
  -3  12  11      264.01      218.48     42.10 o
  -2  12  11      562.16      678.79     76.19 o
  -1  12  11       21.30      -13.21     84.33 o
   0  12  11      417.90      458.35     55.55 o
   1  12  11       20.23        9.05     46.91 o
   2  12  11      101.28      -42.99     63.56 o
   3  12  11      828.16      850.57    113.41 o
   4  12  11        1.54       45.50     72.30 o
   5  12  11       22.62      -30.41     73.50 o
   6  12  11       85.63      462.83    100.40 o
   7  12  11      335.96      451.79     98.79 o
  -9  13  11      409.33      475.79     95.70 o
  -8  13  11       19.64      184.09     74.22 o
  -7  13  11      233.33      235.26     52.15 o
  -6  13  11     1755.19     1702.03     93.70 o
  -5  13  11     1429.00     1301.73     89.50 o
  -4  13  11        4.13       -7.06     40.59 o
  -3  13  11       34.59       50.46     63.48 o
  -2  13  11      468.69      425.03     57.12 o
  -1  13  11      543.37      520.22     60.37 o
   0  13  11     1115.83     1166.86    120.25 o
   1  13  11     1837.69     2023.53    114.12 o
   2  13  11      188.11      166.90     62.22 o
   3  13  11      341.06      322.17     70.01 o
   4  13  11      694.34      575.67     80.15 o
   5  13  11       18.44      -31.40     84.57 o
   6  13  11      155.65      273.35     98.33 o
   7  13  11      346.59       66.14    191.80 o
  -8  14  11      663.75      711.35     84.87 o
  -7  14  11      803.00      928.94     79.94 o
  -6  14  11      717.78      787.67     69.42 o
  -5  14  11      484.41      422.68     61.64 o
  -4  14  11      871.84      848.41    128.26 o
  -3  14  11      399.03      377.15     48.78 o
  -2  14  11      636.60      599.21     63.73 o
  -1  14  11      278.64      193.14     60.87 o
   0  14  11      438.75      339.01     94.25 o
   1  14  11      451.12      288.75    193.45 o
   2  14  11      536.49      481.90     66.86 o
   3  14  11      643.45      607.94     68.42 o
   4  14  11      627.68      544.32     71.57 o
   5  14  11      240.01      290.61     87.22 o
   6  14  11      189.15      338.96    185.19 o
  -7  15  11      272.68      212.72     58.94 o
  -6  15  11      276.46      329.19     57.52 o
  -5  15  11     1089.98     1131.95    100.95 o
  -4  15  11        0.27       56.43     55.78 o
  -3  15  11        8.10      -54.76     54.76 o
  -2  15  11       50.88      -13.39     54.86 o
  -1  15  11      158.13       99.43     70.59 o
   0  15  11      961.58      912.96     95.93 o
   1  15  11      668.12      631.34    126.49 o
   2  15  11     1075.03     1336.20    100.13 o
   3  15  11      217.85        6.38     66.54 o
   4  15  11       48.25      136.66     70.54 o
   5  15  11      696.34      320.77    157.08 o
  -6  16  11      549.09      490.39     76.61 o
  -5  16  11       24.03      -47.46     53.53 o
  -4  16  11      115.07       74.31     51.49 o
  -3  16  11      121.01      118.54     62.68 o
  -2  16  11     1730.62     1633.89    112.25 o
  -1  16  11      285.42      205.84     67.61 o
   0  16  11     1234.86     1351.29    147.68 o
   1  16  11      534.09      544.38    154.60 o
   2  16  11      149.48      -14.79    115.38 o
   3  16  11       37.51       21.80     90.21 o
   4  16  11       19.57      -87.62    212.47 o
  -5  17  11      487.62      387.38     88.86 o
  -4  17  11      208.90      216.01    100.86 o
  -3  17  11      457.79      363.53     69.11 o
  -2  17  11      206.00      249.55     64.47 o
  -1  17  11      165.09      170.89     66.93 o
   0  17  11        0.59      -96.40     96.40 o
   1  17  11      177.04      233.14    119.05 o
 -12   0  12     2616.92     2488.45    256.29 o
 -11   0  12      390.14      347.23    120.70 o
 -10   0  12        9.40      168.65     99.21 o
  -9   0  12     4690.23     4894.23    274.47 o
  -8   0  12       38.67       39.68     82.67 o
  -7   0  12      400.72      298.46     66.97 o
  -6   0  12     9833.36     9527.11    262.94 o
  -5   0  12      594.57      769.01     89.44 o
  -4   0  12       45.92       59.41     49.63 o
  -3   0  12      665.37      429.69     63.51 o
  -2   0  12       38.66       82.67     76.06 o
  -1   0  12      160.63      151.00     51.94 o
   0   0  12      765.05      835.00    112.44 o
   1   0  12      926.62     1174.54    142.20 o
   2   0  12      240.43      146.36     56.39 o
   3   0  12      288.09      153.29    114.09 o
   4   0  12     3206.81     3235.43    189.32 o
   5   0  12      209.52      362.21     70.31 o
   6   0  12     1526.30     1632.00    182.71 o
   7   0  12     2111.83     2294.30    176.09 o
   8   0  12        5.43      105.82     97.72 o
   9   0  12      213.63      137.02    115.06 o
 -12   1  12      439.63      455.44     59.14 o
 -11   1  12       56.32       56.58     48.86 o
 -10   1  12      968.72      982.95     89.43 o
  -9   1  12      337.78      366.91     71.78 o
  -8   1  12     2837.84     2890.43    103.84 o
  -7   1  12      294.49      222.12     46.90 o
  -6   1  12     3732.84     3780.90    122.46 o
  -5   1  12      439.09      378.95     47.87 o
  -4   1  12     6028.46     5896.53    131.55 o
  -3   1  12       47.84       17.43     60.59 o
  -2   1  12      573.07      545.49     48.58 o
  -1   1  12      345.15      262.02     42.97 o
   0   1  12      163.98       84.08     36.68 o
   1   1  12      877.62     1088.15     67.47 o
   2   1  12      290.41      327.17     65.86 o
   3   1  12     1716.42     1506.21     90.80 o
   4   1  12        3.68       33.84     50.79 o
   5   1  12     2059.70     2088.52    165.20 o
   6   1  12      210.93      164.69     64.62 o
   7   1  12       84.78       30.52     71.92 o
   8   1  12      925.55      836.10    104.74 o
   9   1  12        1.68     -125.66    125.66 o
 -12   2  12      109.49      121.47    124.11 o
 -11   2  12       16.45       23.30     58.81 o
 -10   2  12     1182.59     1089.40     87.76 o
  -9   2  12     1262.11     1062.24     82.01 o
  -8   2  12      153.80      185.00     48.89 o
  -7   2  12     1632.54     1708.42    124.01 o
  -6   2  12     2716.63     2698.48    130.33 o
  -5   2  12     2157.59     2346.58     97.53 o
  -4   2  12      438.43      301.16     45.85 o
  -3   2  12       24.66      -23.49     42.17 o
  -2   2  12        2.31        5.81     36.95 o
  -1   2  12      752.68      712.03     59.75 o
   0   2  12     3418.56     3038.16     97.85 o
   1   2  12      676.40      520.05     65.07 o
   2   2  12      228.87      250.43     64.82 o
   3   2  12      410.04      295.49     44.25 o
   4   2  12     2454.62     2403.93     91.39 o
   5   2  12        9.09      -17.09     49.85 o
   6   2  12      334.40      317.38     57.01 o
   7   2  12      423.56      308.73     72.18 o
   8   2  12        1.32       66.76     82.85 o
   9   2  12      605.04      890.58    100.74 o
 -12   3  12      859.20      850.88     77.71 o
 -11   3  12       29.06      117.14     49.18 o
 -10   3  12     1124.55     1183.06     88.18 o
  -9   3  12     1060.02     1042.34     83.18 o
  -8   3  12      146.58      122.21     37.90 o
  -7   3  12     2185.37     2502.78     84.54 o
  -6   3  12     2641.48     2732.46    108.19 o
  -5   3  12       91.48       15.80     41.15 o
  -4   3  12     4803.88     4658.92    171.36 o
  -3   3  12       12.98       24.75     38.77 o
  -2   3  12      544.00      561.76     46.44 o
  -1   3  12      460.16      444.43     57.41 o
   0   3  12      714.47      758.94     91.17 o
   1   3  12       34.66      -23.00     48.56 o
   2   3  12     1950.86     1799.52     79.31 o
   3   3  12      100.13      100.33     42.01 o
   4   3  12        3.55      -40.37     55.16 o
   5   3  12     2358.81     2512.61     96.77 o
   6   3  12       21.26       88.76     56.39 o
   7   3  12       21.10      124.35    100.86 o
   8   3  12      965.58     1366.22    190.15 o
   9   3  12       70.68       82.53    151.64 o
 -12   4  12      322.96      274.06     62.30 o
 -11   4  12      854.70      990.92    133.79 o
 -10   4  12     2967.93     2961.67    176.08 o
  -9   4  12       83.37       87.00     46.00 o
  -8   4  12     1522.11     1396.71     87.47 o
  -7   4  12     2848.26     2998.20    107.16 o
  -6   4  12       76.89      132.33     35.58 o
  -5   4  12      116.55       39.92     43.98 o
  -4   4  12      779.16      771.66     68.92 o
  -3   4  12      397.71      334.73     46.59 o
  -2   4  12     1637.41     1575.96     81.49 o
  -1   4  12       65.14       70.85     35.36 o
   0   4  12      387.59      329.69     54.71 o
   1   4  12      302.20      318.90     42.70 o
   2   4  12      623.33      474.49     49.15 o
   3   4  12      532.55      454.69     49.08 o
   4   4  12      526.81      445.56     51.09 o
   5   4  12      716.70      958.01     91.74 o
   6   4  12     1283.15     1472.06    115.00 o
   7   4  12       20.21       69.35     75.89 o
   8   4  12      210.00      180.76    107.44 o
   9   4  12     1112.36     1132.65    123.23 o
 -12   5  12       67.48       -9.47     66.61 o
 -11   5  12     2555.63     2460.93    120.72 o
 -10   5  12       60.50      159.27     50.29 o
  -9   5  12      168.19      243.19     47.77 o
  -8   5  12     7974.53     8029.36    170.55 o
  -7   5  12        0.59       11.46     36.60 o
  -6   5  12     1382.11     1311.17     82.34 o
  -5   5  12      751.20      691.09     86.42 o
  -4   5  12        0.39      -14.39     41.51 o
  -3   5  12     3000.87     3034.16    143.82 o
  -2   5  12     2323.25     2313.98    153.75 o
  -1   5  12     1480.62     1447.63    160.77 o
   0   5  12      303.42      342.65     63.01 o
   1   5  12     4363.55     4807.60    118.34 o
   2   5  12     1099.78     1172.75    108.35 o
   3   5  12     3520.90     3686.19    107.51 o
   4   5  12      857.25      969.57    127.92 o
   5   5  12      219.47      209.60     62.62 o
   6   5  12     3198.53     3379.00    140.68 o
   7   5  12     1208.31     1224.24    122.13 o
   8   5  12      152.69      156.81     91.38 o
   9   5  12      704.57      715.70    125.50 o
 -12   6  12      502.03      438.04     70.53 o
 -11   6  12       31.27      -40.00     63.21 o
 -10   6  12       19.95      -62.76     76.96 o
  -9   6  12      445.68      544.35     64.78 o
  -8   6  12       79.20       91.23     47.35 o
  -7   6  12       17.83      -34.31     38.18 o
  -6   6  12      211.23      187.91     40.04 o
  -5   6  12     1022.75     1091.39    101.19 o
  -4   6  12      399.46      406.60     55.01 o
  -3   6  12      703.63      853.93    109.69 o
  -2   6  12      117.73       63.50     79.66 o
  -1   6  12     1499.45     1555.02     83.04 o
   0   6  12     1655.21     1787.49     90.05 o
   1   6  12      329.46      256.21     42.64 o
   2   6  12       24.61       -0.82     40.60 o
   3   6  12       56.62       18.36     47.74 o
   4   6  12       19.82      -20.51     59.22 o
   5   6  12        0.56      -37.80     63.88 o
   6   6  12      586.94      628.87     87.04 o
   7   6  12      221.16      173.80     96.94 o
   8   6  12       84.57      -69.08     94.01 o
   9   6  12      156.84      -84.77    127.13 o
 -11   7  12     2323.19     2395.16    126.88 o
 -10   7  12        7.11       77.13     64.56 o
  -9   7  12      122.36      183.48     49.78 o
  -8   7  12     3248.09     3205.81    203.33 o
  -7   7  12        0.18        3.19     72.55 o
  -6   7  12      224.47      163.08     40.04 o
  -5   7  12     1730.81     1922.47     94.60 o
  -4   7  12      164.94      152.38     49.13 o
  -3   7  12       13.88      -33.03     47.72 o
  -2   7  12     7642.93     7361.46    182.63 o
  -1   7  12     2824.13     2731.63    103.95 o
   0   7  12      240.73      336.76     50.76 o
   1   7  12      894.00      770.81     62.45 o
   2   7  12        1.44       30.37     46.83 o
   3   7  12      357.72      380.98     50.84 o
   4   7  12     2280.11     2404.25    119.52 o
   5   7  12      475.37      303.43     70.32 o
   6   7  12     2605.66     2701.93    138.22 o
   7   7  12      959.54     1252.91    144.68 o
   8   7  12      160.75      -16.37     98.28 o
 -11   8  12     1105.78     1183.50    128.29 o
 -10   8  12     1727.67     2019.73    112.95 o
  -9   8  12      708.12      753.18     70.34 o
  -8   8  12      452.59      451.23     60.18 o
  -7   8  12      579.99      558.26     55.32 o
  -6   8  12      499.69      542.32     57.32 o
  -5   8  12      428.38      393.66     52.64 o
  -4   8  12     2264.37     2087.72    108.59 o
  -3   8  12       80.06       24.16     44.84 o
  -2   8  12     1531.57     1618.18    105.48 o
  -1   8  12      409.12      343.89     51.84 o
   0   8  12      458.57      349.03     63.49 o
   1   8  12       33.92       28.45     41.14 o
   2   8  12      181.36      201.34     51.79 o
   3   8  12      133.48      199.45     59.30 o
   4   8  12       16.19      158.16     67.95 o
   5   8  12      119.27      121.28     73.28 o
   6   8  12      174.14      231.51     80.88 o
   7   8  12        1.15      -59.06     91.18 o
   8   8  12      923.73     1071.37    127.14 o
 -11   9  12      162.57      141.89     73.09 o
 -10   9  12     1300.07     1353.75    124.03 o
  -9   9  12     1450.72     1492.70     98.31 o
  -8   9  12      591.75      508.64     57.05 o
  -7   9  12     2359.51     2473.99    121.00 o
  -6   9  12      595.06      633.24     73.03 o
  -5   9  12       64.54       23.30     39.31 o
  -4   9  12     1072.05     1040.00    130.16 o
  -3   9  12      446.83      448.00    101.69 o
  -2   9  12       49.77      104.87     69.15 o
  -1   9  12     2387.65     3263.29    171.63 o
   0   9  12      333.39      265.33     62.97 o
   1   9  12      544.20      386.61     52.42 o
   2   9  12     2279.67     2689.15     96.78 o
   3   9  12       34.41      130.93     59.50 o
   4   9  12      185.98      152.35     68.20 o
   5   9  12     3548.51     4002.68    158.71 o
   6   9  12       65.30      148.97    102.92 o
   7   9  12       12.28       31.67     94.52 o
   8   9  12     1652.54     2036.78    318.29 o
 -10  10  12       45.46      113.36     63.70 o
  -9  10  12      267.48      241.82     57.21 o
  -8  10  12       56.96       20.65     71.60 o
  -7  10  12        3.97       48.79     68.78 o
  -6  10  12     1331.94     1206.28     83.25 o
  -5  10  12      584.96      537.78     64.55 o
  -4  10  12     1312.64     1176.88     78.49 o
  -3  10  12      575.62      625.79     85.92 o
  -2  10  12      320.65      260.84     53.37 o
  -1  10  12       63.96      -21.43     47.33 o
   0  10  12        9.60       -1.84     60.25 o
   1  10  12      140.62      159.79     61.33 o
   2  10  12      791.08      715.00     85.96 o
   3  10  12      848.52      853.29    119.67 o
   4  10  12      481.96      505.21     74.55 o
   5  10  12        6.58      124.03     77.78 o
   6  10  12        8.18      456.01    122.42 o
   7  10  12       25.16       48.92    170.54 o
 -10  11  12      214.68      225.69     76.76 o
  -9  11  12      659.58      912.99     82.89 o
  -8  11  12      113.34      150.92     59.77 o
  -7  11  12      778.72      823.03     73.02 o
  -6  11  12      237.79      180.84     49.30 o
  -5  11  12      107.45       67.77     42.85 o
  -4  11  12      420.86      381.31     65.87 o
  -3  11  12        2.32       22.58     63.78 o
  -2  11  12       45.07       76.62     70.67 o
  -1  11  12      384.35      326.98     55.99 o
   0  11  12     1076.63     1303.93    118.34 o
   1  11  12        6.59      -60.43     60.43 o
   2  11  12      205.08      226.93     66.91 o
   3  11  12      174.74      203.12     68.54 o
   4  11  12      325.25      859.71    257.94 o
   5  11  12     1225.06     1882.54    214.91 o
   6  11  12      100.85       61.51    110.06 o
   7  11  12        0.68      101.08    334.83 o
  -9  12  12     1977.85     2148.36    169.80 o
  -8  12  12      153.57      258.13     61.33 o
  -7  12  12       23.16      -38.03     52.53 o
  -6  12  12     4193.00     4136.11    129.29 o
  -5  12  12        9.25       61.33     63.95 o
  -4  12  12        6.79      -50.42     55.13 o
  -3  12  12      538.79      609.69     72.58 o
  -2  12  12      410.39      343.34     62.41 o
  -1  12  12        9.33       63.59     64.25 o
   0  12  12     2699.56     2691.27    186.01 o
   1  12  12     1260.35     1231.54    102.56 o
   2  12  12       59.18      -16.43     72.99 o
   3  12  12     1949.25     2245.05    185.59 o
   4  12  12     1094.82     1783.33    167.01 o
   5  12  12       20.32      427.68    117.43 o
   6  12  12       11.28      233.50    131.45 o
  -8  13  12      139.48      296.01     79.64 o
  -7  13  12     1921.94     2000.64    109.05 o
  -6  13  12       54.13      -13.99     56.98 o
  -5  13  12     1959.55     1754.54    111.05 o
  -4  13  12      298.33      129.04     57.89 o
  -3  13  12      711.59      959.25    111.43 o
  -2  13  12      356.34      433.43     58.62 o
  -1  13  12       73.25       68.59     57.79 o
   0  13  12      465.28      519.07     61.49 o
   1  13  12      624.82      703.62     82.05 o
   2  13  12      958.51     1192.25    142.22 o
   3  13  12      628.29      616.14     95.13 o
   4  13  12      693.49      735.83    178.57 o
   5  13  12        3.86      156.96     93.17 o
  -7  14  12      136.21      124.00     59.11 o
  -6  14  12      457.34      516.15     59.68 o
  -5  14  12      145.05       67.64     51.28 o
  -4  14  12      248.81      189.42     53.94 o
  -3  14  12      589.38      727.48     84.95 o
  -2  14  12       18.96      125.95     58.78 o
  -1  14  12      150.58       68.54     75.43 o
   0  14  12      658.18      500.66     73.58 o
   1  14  12      326.19      266.18     91.77 o
   2  14  12       46.90      154.47     63.82 o
   3  14  12      644.44      681.74     85.00 o
   4  14  12        3.60       75.37     87.25 o
   5  14  12      153.01      418.32    178.57 o
  -6  15  12       66.19       92.77     57.92 o
  -5  15  12        8.01      -32.30     57.09 o
  -4  15  12      968.01      684.92     63.67 o
  -3  15  12       40.56       -7.14     61.15 o
  -2  15  12      167.64      134.45     61.59 o
  -1  15  12      172.57      -16.18     62.67 o
   0  15  12        4.18      -60.50     85.38 o
   1  15  12       20.06      -55.73     91.75 o
   2  15  12       53.31       77.06    109.13 o
   3  15  12     1527.48     1504.65    223.22 o
  -5  16  12      552.14      365.37     85.36 o
  -4  16  12      393.18      292.46     80.57 o
  -3  16  12      223.26      102.34     85.39 o
  -2  16  12       23.67      -15.44     90.64 o
  -1  16  12      214.96      198.52     65.45 o
   0  16  12      115.05      139.74    100.57 o
 -11   1  13      500.28      425.40    102.51 o
 -10   1  13        9.74      -10.81     57.11 o
  -9   1  13      912.74     1137.74    126.53 o
  -8   1  13     2732.11     2771.26    152.57 o
  -7   1  13     1161.46     1179.94    112.22 o
  -6   1  13     5204.21     5199.55    153.06 o
  -5   1  13     1488.76     1425.06     90.66 o
  -4   1  13     1543.74     1231.58    100.71 o
  -3   1  13       83.42      -24.29     85.86 o
  -2   1  13       37.91       27.38     38.54 o
  -1   1  13        7.05       23.06     62.00 o
   0   1  13     1067.72     1101.03     82.10 o
   1   1  13       24.24       92.78     43.77 o
   2   1  13      945.30      992.57    102.38 o
   3   1  13      703.41      670.32     94.86 o
   4   1  13       20.40       20.73     69.55 o
   5   1  13      195.36      190.65     56.64 o
   6   1  13      936.46      597.70     97.15 o
   7   1  13      324.59      127.19    136.75 o
   8   1  13      135.20       72.09    105.77 o
 -11   2  13       83.55      204.13     86.49 o
 -10   2  13       35.98      -14.06     50.23 o
  -9   2  13     2257.61     2169.34    128.61 o
  -8   2  13       41.85      113.39     55.66 o
  -7   2  13      877.44      961.69     89.66 o
  -6   2  13     4052.85     4153.49    136.15 o
  -5   2  13      167.80      197.09     46.29 o
  -4   2  13     3658.58     3528.00    266.68 o
  -3   2  13      394.99      379.88     66.35 o
  -2   2  13     1093.12     1261.65    105.25 o
  -1   2  13       16.78       47.45     42.00 o
   0   2  13     2519.68     2620.87    123.97 o
   1   2  13      412.07      200.59     90.93 o
   2   2  13     4122.94     4130.23    115.82 o
   3   2  13       53.29      110.50     48.56 o
   4   2  13       56.39        5.33     50.33 o
   5   2  13      980.63     1241.97    136.46 o
   6   2  13      444.13      547.02     81.76 o
   7   2  13      278.67      151.53     86.41 o
   8   2  13      559.87      311.86    124.56 o
 -11   3  13      116.44      269.42     74.46 o
 -10   3  13     3586.69     3676.51    169.32 o
  -9   3  13        2.10       54.59     46.72 o
  -8   3  13       37.75       39.34     40.04 o
  -7   3  13     1971.60     2175.93    171.86 o
  -6   3  13      828.74      777.93     76.81 o
  -5   3  13      440.04      379.52     65.68 o
  -4   3  13     4684.40     4452.07    269.07 o
  -3   3  13      192.25      181.82     46.41 o
  -2   3  13      540.15      517.06     56.19 o
  -1   3  13      180.97      184.31     44.69 o
   0   3  13     2050.32     2024.48    117.54 o
   1   3  13      270.59      133.74     46.30 o
   2   3  13      370.67      254.98     72.55 o
   3   3  13      103.81       76.24     56.99 o
   4   3  13      200.96      175.99     81.62 o
   5   3  13      181.66      164.91     60.07 o
   6   3  13      921.05      916.30    121.71 o
   7   3  13      234.85      208.40     87.51 o
   8   3  13        0.16      -97.71     97.71 o
 -11   4  13      625.84      599.62     79.62 o
 -10   4  13       27.92      -25.53     69.98 o
  -9   4  13       83.19      148.81     63.90 o
  -8   4  13      329.95      237.77     49.50 o
  -7   4  13       20.81       67.84     39.22 o
  -6   4  13      517.27      483.33     61.19 o
  -5   4  13     1046.00      918.14     87.91 o
  -4   4  13       89.31       67.22     47.13 o
  -3   4  13      616.42      870.30     98.38 o
  -2   4  13     2903.53     3004.98    111.08 o
  -1   4  13      116.71       52.63     41.90 o
   0   4  13        9.77       88.86     58.36 o
   1   4  13       75.71       95.94     50.36 o
   2   4  13      193.09       71.24     78.69 o
   3   4  13       37.77       92.02     52.54 o
   4   4  13      604.30      716.39     95.20 o
   5   4  13        8.84       -6.31     58.73 o
   6   4  13        1.01      -77.30     77.30 o
   7   4  13     1591.70     2015.76    145.57 o
   8   4  13     1088.08     1717.29    154.91 o
 -11   5  13       18.95       76.14     59.14 o
 -10   5  13      706.04      610.69    144.68 o
  -9   5  13      103.51      186.19     49.34 o
  -8   5  13      145.68      191.00     58.26 o
  -7   5  13     1858.48     1932.14     87.93 o
  -6   5  13      583.42      627.43     69.19 o
  -5   5  13      357.02      429.80     56.86 o
  -4   5  13      860.29      867.69     92.45 o
  -3   5  13      405.51      521.83    103.12 o
  -2   5  13       28.77       27.89     46.00 o
  -1   5  13        8.37      -35.73     40.36 o
   0   5  13      620.48      570.82     74.70 o
   1   5  13        6.59       69.88     48.32 o
   2   5  13     1389.18     1416.46     97.79 o
   3   5  13      123.87      126.31     69.21 o
   4   5  13      145.76        5.59     54.86 o
   5   5  13      298.79       81.38     71.61 o
   6   5  13       39.57      159.35     83.42 o
   7   5  13      137.85      573.75    173.61 o
   8   5  13       35.13      190.50    220.74 o
 -11   6  13     1770.85     1724.84    137.80 o
 -10   6  13     1223.90     1083.24     93.46 o
  -9   6  13      337.41      400.95     73.51 o
  -8   6  13     2645.25     2733.52    115.75 o
  -7   6  13     2014.83     2030.78     92.98 o
  -6   6  13        1.12      -46.84     46.84 o
  -5   6  13     5050.10     5006.81    211.20 o
  -4   6  13      124.20      159.16     51.77 o
  -3   6  13      562.84      398.59     67.90 o
  -2   6  13     8839.96     9320.57    217.54 o
  -1   6  13      122.71       56.96     74.65 o
   0   6  13      211.68      246.70     46.40 o
   1   6  13     1050.66     1302.93    117.57 o
   2   6  13      260.85      259.57     51.52 o
   3   6  13       34.90      137.85     52.19 o
   4   6  13     3293.62     3786.23    145.38 o
   5   6  13       30.68       70.47     99.53 o
   6   6  13      460.61      426.74     88.60 o
   7   6  13     2385.06     3245.60    165.99 o
   8   6  13       16.19      205.25    124.51 o
 -11   7  13      421.33      425.96     73.20 o
 -10   7  13      548.78      580.75     70.42 o
  -9   7  13     1135.44     1039.52    107.87 o
  -8   7  13      849.33      868.62    108.47 o
  -7   7  13      335.47      266.46     48.11 o
  -6   7  13      519.70      552.83     56.88 o
  -5   7  13      603.27      481.20     62.20 o
  -4   7  13      727.05      629.86     66.83 o
  -3   7  13       37.36       34.41     95.07 o
  -2   7  13      750.54      660.82     73.40 o
  -1   7  13      145.93      209.97     74.82 o
   0   7  13       10.86        1.25     66.47 o
   1   7  13       18.30       15.80     62.08 o
   2   7  13        9.65       49.72     49.08 o
   3   7  13      105.66      -21.97     54.41 o
   4   7  13       61.00      238.58     71.89 o
   5   7  13        0.97      -35.89     92.09 o
   6   7  13      126.81      192.18     88.69 o
   7   7  13       46.14      111.40     99.40 o
 -10   8  13      408.00      402.11     66.14 o
  -9   8  13      968.01     1102.66    108.59 o
  -8   8  13      599.61      532.59     80.67 o
  -7   8  13       52.62       44.03     50.53 o
  -6   8  13     2195.51     2379.22    164.40 o
  -5   8  13      879.16      908.75    110.84 o
  -4   8  13      580.95      719.91     72.87 o
  -3   8  13     1684.78     1207.76    115.14 o
  -2   8  13      257.14      225.07     72.23 o
  -1   8  13      515.71      417.17     66.97 o
   0   8  13      411.79      357.57     58.43 o
   1   8  13        7.27       41.34    109.13 o
   2   8  13      452.74      403.73     54.34 o
   3   8  13       38.39       88.16     64.82 o
   4   8  13      668.80      534.35    100.91 o
   5   8  13     1431.26     1737.50    137.34 o
   6   8  13       45.77      196.12    157.60 o
   7   8  13      100.40     -134.85    140.54 o
 -10   9  13      193.71      263.62     99.21 o
  -9   9  13       65.06      112.41     58.23 o
  -8   9  13        8.96      -42.64     56.80 o
  -7   9  13     1497.12     1612.77     96.34 o
  -6   9  13        1.81      -40.07     50.84 o
  -5   9  13      528.90      392.67     85.54 o
  -4   9  13      403.34      416.54     74.32 o
  -3   9  13       69.98       61.59     97.92 o
  -2   9  13      235.30       90.94     62.59 o
  -1   9  13       15.87       46.51     62.59 o
   0   9  13      150.70      123.53     66.06 o
   1   9  13     1272.04     1135.86    124.06 o
   2   9  13     1480.20     1433.99     91.80 o
   3   9  13      432.38      534.59     76.30 o
   4   9  13      324.88      442.33     81.26 o
   5   9  13      115.19      109.92     85.53 o
   6   9  13      176.79      274.47     97.82 o
   7   9  13      454.90      429.87    125.54 o
  -9  10  13     1192.58     1119.88     90.45 o
  -8  10  13       12.71      -52.79     52.79 o
  -7  10  13     1201.05     1374.56     96.65 o
  -6  10  13     2084.53     1918.08     99.33 o
  -5  10  13      241.28       83.93     56.21 o
  -4  10  13      673.07      723.69     78.07 o
  -3  10  13     2516.15     2441.57    195.89 o
  -2  10  13       12.42        6.57     59.20 o
  -1  10  13     1124.40     1244.82    107.12 o
   0  10  13     1052.09     1035.50     98.70 o
   1  10  13      641.85      660.88     79.45 o
   2  10  13      111.35       94.56     63.84 o
   3  10  13      885.10     1075.26    108.52 o
   4  10  13        1.73      133.54     82.35 o
   5  10  13     2201.01     3123.17    227.55 o
   6  10  13     1075.42     1577.85    177.11 o
  -9  11  13     1015.71     1074.85     84.33 o
  -8  11  13      834.69      715.64     71.13 o
  -7  11  13        0.66      -23.78     57.99 o
  -6  11  13      691.96      607.15     63.90 o
  -5  11  13     1550.27     1522.20     90.52 o
  -4  11  13      340.94      348.57     68.01 o
  -3  11  13      657.98      757.25    122.75 o
  -2  11  13       51.25      112.55     60.56 o
  -1  11  13       45.95       78.77     58.65 o
   0  11  13     2076.84     1963.40    128.61 o
   1  11  13      267.93      319.91     84.37 o
   2  11  13      168.78      255.95    116.84 o
   3  11  13       52.57      154.52     77.43 o
   4  11  13       46.88       93.10     82.29 o
   5  11  13     1470.64     2154.55    176.18 o
   6  11  13      288.95      353.51    120.10 o
  -8  12  13      175.32      173.56     69.93 o
  -7  12  13        4.77       14.07     57.81 o
  -6  12  13       53.90       -4.74     54.10 o
  -5  12  13      283.66      299.53     55.82 o
  -4  12  13        3.79      -65.73     65.73 o
  -3  12  13       88.99       41.51     65.46 o
  -2  12  13        3.54      -51.87     69.51 o
  -1  12  13       85.80       60.13     63.85 o
   0  12  13      165.16       36.04    104.99 o
   1  12  13     1522.94     1577.67    276.95 o
   2  12  13       17.77       70.49     72.37 o
   3  12  13      101.66       43.46     78.72 o
   4  12  13       10.21      449.20    106.07 o
   5  12  13      179.80       83.31    113.70 o
  -7  13  13      181.99      224.81     68.63 o
  -6  13  13      710.62      439.06     71.60 o
  -5  13  13      253.64      185.10     84.94 o
  -4  13  13      200.08       91.97     80.82 o
  -3  13  13     1152.53     1219.85    139.72 o
  -2  13  13      363.67      332.90     84.33 o
  -1  13  13      139.71       27.02    103.34 o
   0  13  13      982.32     1065.86    104.64 o
   1  13  13        0.73       21.99    124.84 o
   2  13  13        2.98       30.14     93.29 o
   3  13  13      391.02      477.84     90.44 o
   4  13  13        2.02      141.09    111.21 o
  -6  14  13      181.17      131.15     61.50 o
  -5  14  13      454.79      336.28     59.91 o
  -4  14  13      381.92      278.47    108.51 o
  -3  14  13      246.82      332.95     69.05 o
  -2  14  13       32.65      107.78     85.81 o
  -1  14  13      601.46      571.95     78.37 o
   0  14  13      186.55       57.87    131.45 o
   1  14  13      671.75      682.15    107.64 o
   2  14  13      166.97      326.77    105.43 o
   3  14  13     3433.58     3793.03    261.25 o
  -4  15  13      649.47      610.73     98.67 o
  -3  15  13        0.41       31.79     68.78 o
  -2  15  13        7.04       35.75     69.12 o
  -1  15  13      556.03      521.07     82.58 o
 -10   0  14        0.97      171.96    122.36 o
  -9   0  14      165.17       19.84    102.51 o
  -8   0  14     3018.08     2895.20    223.22 o
  -7   0  14       81.21       89.29    102.51 o
  -6   0  14      254.26      220.57     69.68 o
  -5   0  14     3651.04     3611.54    158.39 o
  -4   0  14      120.39      196.76     87.63 o
  -3   0  14       20.12      119.05     82.67 o
  -2   0  14     4794.49     4825.75    175.36 o
  -1   0  14      449.13      417.95     72.90 o
   0   0  14     3118.46     3250.79    249.67 o
   1   0  14       93.87       87.89     76.67 o
   2   0  14       11.13       28.37     84.33 o
   3   0  14        8.70      -16.02     82.23 o
   4   0  14     1720.36     2065.61    150.53 o
   5   0  14      407.88      504.69    104.88 o
   6   0  14       41.34     -103.65    103.65 o
   7   0  14      137.07     -181.88    181.88 o
 -10   1  14      163.36      298.21     84.75 o
  -9   1  14      584.32      774.65     98.21 o
  -8   1  14        1.04       67.91     68.62 o
  -7   1  14      241.87      322.04     77.06 o
  -6   1  14      858.77      995.30     95.40 o
  -5   1  14     1306.80     1493.26     96.90 o
  -4   1  14       45.33       55.87     54.89 o
  -3   1  14     3142.14     3286.84    105.74 o
  -2   1  14       40.21       20.10     50.79 o
  -1   1  14      920.23      752.97     64.69 o
   0   1  14      869.77     1028.29     96.02 o
   1   1  14      198.66      262.85     54.59 o
   2   1  14     1405.14     1576.69     99.52 o
   3   1  14       75.41      170.45     57.53 o
   4   1  14      483.93      402.06     66.79 o
   5   1  14       50.23       -7.53     67.25 o
   6   1  14      766.35      699.19     96.73 o
   7   1  14        6.23       82.74    107.63 o
   8   1  14       79.26      348.55    129.48 o
 -10   2  14       11.99       20.65     55.43 o
  -9   2  14       43.93      183.00    134.76 o
  -8   2  14     1726.35     1985.99    118.93 o
  -7   2  14     1890.58     2065.71    152.64 o
  -6   2  14      107.74       72.83     65.10 o
  -5   2  14     1726.83     1798.09    106.60 o
  -4   2  14     1289.47     1253.81    115.08 o
  -3   2  14       26.16       -1.32     63.72 o
  -2   2  14      670.67      578.54     56.73 o
  -1   2  14      219.83      180.89     52.01 o
   0   2  14      186.11      143.23     50.61 o
   1   2  14      839.40      704.61     72.67 o
   2   2  14      605.51      431.56     59.97 o
   3   2  14      411.75      325.92     64.49 o
   4   2  14        6.41      -19.00     60.51 o
   5   2  14      253.83      153.00     80.69 o
   6   2  14       69.13       90.71     74.70 o
   7   2  14       26.33       31.10    123.62 o
 -11   3  14        1.74       38.03     77.71 o
 -10   3  14       35.85       46.44     55.65 o
  -9   3  14      423.42      457.98    123.18 o
  -8   3  14      451.49      510.75     99.21 o
  -7   3  14      118.38      213.04     62.82 o
  -6   3  14     1914.05     1875.90    110.27 o
  -5   3  14        8.75      -51.69     51.69 o
  -4   3  14      173.22       56.16     57.30 o
  -3   3  14     2097.61     2084.45    106.75 o
  -2   3  14        5.51       93.73     44.66 o
  -1   3  14        1.05      -42.75     53.34 o
   0   3  14      724.00      772.56     79.39 o
   1   3  14       23.53       19.26     50.88 o
   2   3  14      472.45      370.34     65.64 o
   3   3  14      328.35      376.99     73.27 o
   4   3  14        5.37       38.83     71.52 o
   5   3  14        5.13      -38.74     81.10 o
   6   3  14      658.59      734.00    203.79 o
   7   3  14        5.02      169.61    157.91 o
 -11   4  14        6.95      373.68    157.08 o
 -10   4  14      696.48      646.50     83.01 o
  -9   4  14     1105.76     1284.29     93.48 o
  -8   4  14       94.03      121.81     99.25 o
  -7   4  14     1382.40     1710.20    115.47 o
  -6   4  14     1922.91     1915.84    128.10 o
  -5   4  14       23.72      -54.45     54.45 o
  -4   4  14     5257.12     4975.25    179.27 o
  -3   4  14      381.67      333.76     58.72 o
  -2   4  14       19.38      104.77     53.69 o
  -1   4  14      652.60      538.65     66.01 o
   0   4  14      354.73      377.63     56.51 o
   1   4  14        3.04      -28.21     62.99 o
   2   4  14     1123.23     1387.07    111.21 o
   3   4  14       22.34       64.42     61.79 o
   4   4  14       11.85      -75.39     75.39 o
   5   4  14       41.23      179.16     94.96 o
   6   4  14        4.46       18.99     92.31 o
   7   4  14       60.44     -103.51    103.51 o
 -10   5  14      846.50     1041.33    150.35 o
  -9   5  14      195.97      199.05     60.62 o
  -8   5  14       23.73       68.41     57.04 o
  -7   5  14     1506.76     1656.66    144.56 o
  -6   5  14      154.57      231.27     71.37 o
  -5   5  14     1679.63     1276.04    158.73 o
  -4   5  14     1065.77     1042.43    143.21 o
  -3   5  14        1.56       -0.22     51.70 o
  -2   5  14     2263.85     2298.75    109.56 o
  -1   5  14     2286.84     2296.11     97.59 o
   0   5  14       38.70       51.31     57.43 o
   1   5  14      398.40      485.70     60.02 o
   2   5  14      602.18      692.16     68.72 o
   3   5  14      144.76       29.04    111.68 o
   4   5  14     1586.54     1844.50    127.68 o
   5   5  14       18.40      -35.02     84.57 o
   6   5  14       21.74      -42.20     93.50 o
   7   5  14     1462.35     1665.41    195.73 o
 -10   6  14       60.08       12.91     65.40 o
  -9   6  14      165.92      215.18     56.63 o
  -8   6  14        3.09       46.31     49.30 o
  -7   6  14       23.19       54.93     64.48 o
  -6   6  14       97.54      -41.52     61.80 o
  -5   6  14       97.31      134.15     59.34 o
  -4   6  14       37.93      110.15     55.87 o
  -3   6  14       60.42       55.34     75.40 o
  -2   6  14      558.96      912.15    113.88 o
  -1   6  14       45.91       97.26     56.88 o
   0   6  14      137.37       56.03     53.82 o
   1   6  14      271.54      286.64     54.29 o
   2   6  14       11.60      -24.44     83.39 o
   3   6  14      141.92      238.52     72.63 o
   4   6  14      114.27       75.35     75.18 o
   5   6  14      321.33      117.29     89.66 o
   6   6  14       11.09     -107.53    107.53 o
   7   6  14      136.27      345.74    128.77 o
 -10   7  14      753.42      486.12    102.51 o
  -9   7  14      842.24     1022.26    101.19 o
  -8   7  14      525.66      443.24     74.80 o
  -7   7  14      325.58      233.77     66.73 o
  -6   7  14       51.36      -22.49     62.29 o
  -5   7  14      584.85      442.44     75.05 o
  -4   7  14     3223.65     3192.63    132.87 o
  -3   7  14     1496.98     1468.45    106.25 o
  -2   7  14     2219.39     2212.22    200.73 o
  -1   7  14      865.43     1223.76    133.68 o
   0   7  14      275.90      335.10     81.94 o
   1   7  14      361.23      438.48     57.99 o
   2   7  14       99.18       86.76     67.21 o
   3   7  14        7.53       72.29    121.95 o
   4   7  14      582.01      667.31    140.54 o
   5   7  14      269.44      377.11     94.73 o
   6   7  14      211.08      269.97    150.71 o
  -9   8  14      363.65      472.88     65.00 o
  -8   8  14      668.95      610.14     66.71 o
  -7   8  14      195.22      123.43     65.08 o
  -6   8  14     1236.79     1157.33    121.44 o
  -5   8  14      357.83      449.10     85.79 o
  -4   8  14      230.40      283.21     66.48 o
  -3   8  14      256.38      204.09     78.89 o
  -2   8  14      151.63       86.40     58.50 o
  -1   8  14     1076.94     1060.79     98.43 o
   0   8  14       32.84       15.66     60.24 o
   1   8  14       55.56      -55.90     55.90 o
   2   8  14       35.54      -15.82     68.84 o
   3   8  14      190.77      276.39     75.82 o
   4   8  14       10.48       38.60    110.82 o
   5   8  14        1.23      310.00     97.85 o
   6   8  14        6.59      281.94    148.81 o
  -9   9  14      963.07     1040.73     86.39 o
  -8   9  14      156.76       22.05     58.08 o
  -7   9  14       43.97       85.91     64.11 o
  -6   9  14     2549.73     2338.88    179.84 o
  -5   9  14       69.59       28.30     95.14 o
  -4   9  14       18.43       73.14     84.27 o
  -3   9  14     2310.00     2013.70    144.53 o
  -2   9  14        2.18       40.84    209.99 o
  -1   9  14      418.05      477.58    143.35 o
   0   9  14     1789.43     2059.61    130.81 o
   1   9  14      382.96      355.78     87.78 o
   2   9  14      227.34      320.28     72.30 o
   3   9  14     1236.95     1377.83    127.49 o
   4   9  14       57.24       59.74     84.22 o
   5   9  14      849.00     1291.51    140.05 o
  -8  10  14      391.66      380.71     64.56 o
  -7  10  14       88.61       77.92     56.88 o
  -6  10  14       98.15       73.02     97.49 o
  -5  10  14      848.96      703.07     91.50 o
  -4  10  14       85.28       15.50     79.75 o
  -3  10  14        7.67       -0.69     90.58 o
  -2  10  14      155.27       -2.14     64.61 o
  -1  10  14      156.51      -72.17     88.98 o
   0  10  14      352.50      373.37     95.80 o
   1  10  14       68.96       64.23     68.14 o
   2  10  14      543.09      685.18     80.07 o
   3  10  14       65.80      -78.04     78.04 o
   4  10  14       27.85      158.50     91.04 o
   5  10  14     1156.31     1876.05    189.32 o
  -7  11  14       34.23       32.55     60.71 o
  -6  11  14     1844.93     1996.80    163.16 o
  -5  11  14        8.64      -60.12     76.14 o
  -4  11  14       44.65       12.86     68.11 o
  -3  11  14      501.90      358.15     82.22 o
  -2  11  14       52.42      -66.58     66.58 o
  -1  11  14       36.80      -18.20     65.20 o
   0  11  14      698.35      876.24     90.69 o
   1  11  14        1.05      -52.27     67.51 o
   2  11  14        3.41      -30.37     98.07 o
   3  11  14       96.10      -84.28     84.28 o
   4  11  14      264.61      658.31    117.43 o
  -7  12  14        1.02       14.95     74.61 o
  -6  12  14      125.86       73.39     76.85 o
  -5  12  14     1991.57     1715.06    233.93 o
  -4  12  14        7.80      -70.51     70.51 o
  -3  12  14      647.46      711.90     83.35 o
  -2  12  14      616.28      495.23     88.67 o
  -1  12  14       51.24      -13.18     70.94 o
   0  12  14      543.47      480.57     90.17 o
   1  12  14      581.46      477.85    132.28 o
   2  12  14      227.85      303.82    103.08 o
   3  12  14       15.68      203.34    105.66 o
  -5  13  14      275.94      528.66    100.28 o
  -4  13  14      804.53     1039.54    124.21 o
  -3  13  14       33.86       21.74    102.05 o
  -2  13  14     1033.00     1568.93    156.61 o
  -1  13  14      539.11      488.01    103.39 o
   0  13  14      142.28       42.45     99.68 o
   1  13  14      484.68      482.27    115.43 o
  -4  14  14      267.42      405.10    127.32 o
  -3  14  14       59.51      213.30    117.40 o
  -2  14  14      382.84      474.54    120.70 o
  -1  14  14     1242.34     1622.04    195.11 o
  -9   1  15      423.08      501.04     96.51 o
  -8   1  15     1257.79     1429.43    121.86 o
  -7   1  15      246.49      199.47     77.31 o
  -6   1  15      373.64      439.50     66.06 o
  -5   1  15     3456.16     3440.32    117.36 o
  -4   1  15      272.88      246.84     66.75 o
  -3   1  15       25.74       -3.27     49.74 o
  -2   1  15     2285.76     2169.97    127.68 o
  -1   1  15       97.60       51.15     52.75 o
   0   1  15      155.18       75.95     55.12 o
   1   1  15     1951.49     2029.93    173.50 o
   2   1  15       41.53      -20.95     65.28 o
   3   1  15       33.82      140.86     68.66 o
   4   1  15      782.28     1038.44    110.98 o
   5   1  15      182.39      216.73     89.89 o
   6   1  15       90.45       16.09     87.71 o
  -9   2  15      271.05      310.85     95.87 o
  -8   2  15      516.33      574.32     92.28 o
  -7   2  15       46.11      190.82     64.86 o
  -6   2  15     1320.15     1072.04    147.46 o
  -5   2  15      186.96       85.28     60.37 o
  -4   2  15      270.86      293.33     63.11 o
  -3   2  15     1023.15      973.83    132.45 o
  -2   2  15      725.54      699.55     64.61 o
  -1   2  15      824.95      980.73     98.09 o
   0   2  15     1021.50     1026.64     92.68 o
   1   2  15      787.62      913.74     72.14 o
   2   2  15       57.39      238.24     76.60 o
   3   2  15     1718.55     1841.63    135.56 o
   4   2  15      140.27       -9.93    104.29 o
   5   2  15      199.51      134.73     82.94 o
   6   2  15      457.79      239.27    110.65 o
  -9   3  15      909.33      889.61    167.83 o
  -8   3  15       21.27      399.11     93.68 o
  -7   3  15      609.54      724.72    108.46 o
  -6   3  15      609.23      560.31     72.76 o
  -5   3  15      102.47       31.44     77.16 o
  -4   3  15      168.96       51.22     87.70 o
  -3   3  15     2246.58     2410.11    121.12 o
  -2   3  15      709.05      788.82    120.70 o
  -1   3  15     1800.54     1826.13    150.11 o
   0   3  15      597.28      476.10     63.72 o
   1   3  15       34.94       61.10     60.08 o
   2   3  15      568.59      767.00     86.39 o
   3   3  15      101.44       62.75     71.22 o
   4   3  15      100.48      -41.71     84.09 o
   5   3  15       10.11      -55.21     95.50 o
   6   3  15      102.75      102.48    123.55 o
 -10   4  15      879.68      491.08    170.31 o
  -9   4  15      122.53       98.69     94.19 o
  -8   4  15        1.12      104.17    112.44 o
  -7   4  15      345.73      411.20    102.38 o
  -6   4  15       24.52       17.82    114.88 o
  -5   4  15       66.88      -47.07     63.18 o
  -4   4  15      708.30      669.54     86.54 o
  -3   4  15      166.50      123.94     64.34 o
  -2   4  15      998.86     1272.72    107.29 o
  -1   4  15     1843.73     1648.19    113.51 o
   0   4  15      677.25      765.60    114.79 o
   1   4  15      101.48      142.30     61.96 o
   2   4  15       47.09       95.62     82.94 o
   3   4  15        7.85       37.62     99.52 o
   4   4  15       47.16       67.72     74.36 o
   5   4  15      301.71      184.81    100.85 o
   6   4  15      232.14      365.14    147.81 o
  -9   5  15      388.07      497.02     89.75 o
  -8   5  15       54.54       20.24    116.04 o
  -7   5  15       38.67       39.95     71.25 o
  -6   5  15      845.78      522.77     91.33 o
  -5   5  15      105.70      -78.51     78.66 o
  -4   5  15      829.21      832.23     85.09 o
  -3   5  15      308.64      356.61     68.44 o
  -2   5  15       20.53       51.24     68.08 o
  -1   5  15        5.55       69.32     99.41 o
   0   5  15      983.75      920.70     96.66 o
   1   5  15        5.29      -59.91     59.91 o
   2   5  15      214.06      228.75     67.30 o
   3   5  15      156.82      186.69     70.02 o
   4   5  15       13.72       39.18     81.86 o
   5   5  15      209.58      158.60    103.40 o
   6   5  15        6.04      218.46    140.54 o
  -9   6  15       88.91      328.83    122.07 o
  -8   6  15       49.32       97.99     79.78 o
  -7   6  15     1599.16     1596.23    130.64 o
  -6   6  15       36.86      -83.75     83.75 o
  -5   6  15      170.87       69.61     74.48 o
  -4   6  15     4204.82     4472.52    180.81 o
  -3   6  15       48.75      -61.58     63.97 o
  -2   6  15      437.79      311.36     81.44 o
  -1   6  15     2288.34     2587.71    126.96 o
   0   6  15        3.14      -14.36     68.99 o
   1   6  15      188.17      234.66     94.34 o
   2   6  15     1413.72     1711.96    110.80 o
   3   6  15       40.07       22.40     94.27 o
   4   6  15      790.36      817.05    116.97 o
   5   6  15      374.32      376.22    106.40 o
  -9   7  15       63.37       76.09     82.36 o
  -8   7  15      166.95      216.27     93.55 o
  -7   7  15       82.68       56.50     86.79 o
  -6   7  15      117.11      -72.34     72.34 o
  -5   7  15      417.05      439.72     77.25 o
  -4   7  15      355.23      337.95     68.33 o
  -3   7  15      109.01       50.07     67.84 o
  -2   7  15      314.03      437.57     71.27 o
  -1   7  15      351.61      617.17     97.20 o
   0   7  15      132.96      152.90     70.47 o
   1   7  15      112.42       65.36     85.02 o
   2   7  15       59.20       35.56     78.92 o
   3   7  15        0.78       73.34    136.41 o
   4   7  15       99.69      203.87     98.22 o
   5   7  15       18.65      191.48    187.77 o
  -8   8  15      226.15      210.30    125.08 o
  -7   8  15      759.65      734.94    110.43 o
  -5   8  15      250.99      270.16    107.33 o
  -4   8  15     1227.04     1035.13    102.93 o
  -3   8  15      869.84      959.04     92.89 o
  -2   8  15        1.01      -66.83     66.83 o
  -1   8  15       61.39      -69.65     69.65 o
   0   8  15      325.17      408.63     76.11 o
   1   8  15      168.87      111.01     73.25 o
   2   8  15      137.39       70.93     73.46 o
   3   8  15      518.25      539.18    134.49 o
   4   8  15       73.82      551.77    130.30 o
   5   8  15       33.22      -64.48    190.15 o
  -7   9  15      180.18      -33.28     85.62 o
  -6   9  15     1707.27     1652.61    158.03 o
  -5   9  15        4.04      165.74     90.07 o
  -4   9  15      573.44      669.08     96.53 o
  -3   9  15      171.10      257.18     73.87 o
  -2   9  15      294.29      212.93    150.74 o
  -1   9  15       36.01      170.31    127.32 o
   0   9  15      422.31      541.76     77.77 o
   1   9  15      330.01      338.79     69.54 o
   2   9  15      206.28      193.38    100.92 o
   3   9  15      308.31      334.98    105.77 o
   4   9  15       15.84      254.25    117.70 o
  -7  10  15        0.85     -117.46    117.46 o
  -6  10  15      714.13      685.20     90.69 o
  -5  10  15      997.14     1077.20    131.15 o
  -4  10  15        7.32       32.00     76.39 o
  -3  10  15      653.22      738.18    107.35 o
  -2  10  15     1730.01     1481.48    131.10 o
  -1  10  15        3.22      -75.48     75.48 o
   0  10  15     2443.20     3207.75    182.35 o
   1  10  15      225.63      239.25     82.53 o
   2  10  15       49.18      -55.29     85.26 o
   3  10  15      140.40      301.88    181.05 o
  -6  11  15        1.05      -83.48    196.76 o
  -5  11  15      451.60      361.52     89.32 o
  -4  11  15      455.92      476.67     84.89 o
  -3  11  15        0.11       38.03    104.17 o
  -2  11  15     1453.89     1323.32    121.53 o
  -1  11  15       76.54       20.85     79.52 o
   0  11  15      122.12      182.48    138.21 o
   1  11  15      660.04      796.67    118.30 o
   2  11  15      116.42        1.65    142.20 o
  -4  12  15       73.35       -8.71    113.94 o
  -3  12  15       39.08      -33.18    108.43 o
  -2  12  15        0.50     -108.71    108.71 o
  -1  12  15      225.83       51.82    111.52 o
   0  12  15       14.95     -117.55    151.29 o
  -8   0  16     2478.63     3202.75    269.51 o
  -7   0  16      868.78      811.85    147.16 o
  -6   0  16      386.10      420.93     90.47 o
  -5   0  16      292.41      199.38     82.42 o
  -4   0  16     1502.46     1507.58    142.39 o
  -3   0  16        1.93      -49.26     80.57 o
  -2   0  16     1872.01     2442.92    157.17 o
  -1   0  16      748.11      378.38    114.92 o
   0   0  16      655.67      798.62    160.39 o
   1   0  16     2093.46     2012.95    172.07 o
   2   0  16      567.54      543.46    113.60 o
   3   0  16        2.92      -73.21    152.12 o
   4   0  16      869.33     1148.34    161.90 o
   5   0  16      433.41      311.85    177.75 o
  -8   1  16       58.63       12.60     89.82 o
  -7   1  16      106.72      215.04     76.22 o
  -6   1  16       68.70      193.88     73.42 o
  -5   1  16      204.69       87.53     68.34 o
  -4   1  16      100.15      240.16     58.35 o
  -3   1  16      160.41       90.30     56.44 o
  -2   1  16     1463.44     1704.23    102.33 o
  -1   1  16        4.70      -29.69     68.40 o
   0   1  16      859.04      861.79     80.44 o
   1   1  16        4.93      117.25     96.23 o
   2   1  16      257.74       64.30    155.15 o
   3   1  16      227.08      144.43     83.15 o
   4   1  16      217.35      163.84     89.21 o
   5   1  16      131.43      307.60     96.10 o
  -8   2  16       11.88      278.44     78.62 o
  -7   2  16      382.66      421.14     77.86 o
  -6   2  16      756.38      707.67     90.42 o
  -5   2  16      238.93       95.26     91.11 o
  -4   2  16       11.08       -8.69     70.83 o
  -3   2  16     1188.95     1186.85    110.37 o
  -2   2  16      289.72      406.12     72.58 o
  -1   2  16       30.78       79.41     71.44 o
   0   2  16      498.42      539.11     70.03 o
   1   2  16       22.47      191.85     71.10 o
   2   2  16      141.03        2.22     75.93 o
   3   2  16      578.02      737.35    103.84 o
   4   2  16      160.30      146.29    170.50 o
   5   2  16       32.49      109.95    120.10 o
  -8   3  16       85.52      325.95    152.94 o
  -7   3  16        2.94        8.64     74.21 o
  -6   3  16       45.36      108.80     72.66 o
  -5   3  16     1247.97     1339.16    149.31 o
  -4   3  16       13.37      -25.59     69.45 o
  -3   3  16      379.37      168.72     86.92 o
  -2   3  16      863.79     1001.29     87.14 o
  -1   3  16        1.61      103.88     72.17 o
   0   3  16      401.48      377.91     67.46 o
   1   3  16      556.16      473.62     75.31 o
   2   3  16       29.60      182.98     75.48 o
   3   3  16      223.08      482.37     86.79 o
   4   3  16      301.47      261.45     96.36 o
   5   3  16        0.66       52.91    213.30 o
  -8   4  16      570.99      496.04    167.00 o
  -7   4  16       92.01      218.87    100.47 o
  -6   4  16      684.39      729.91     86.37 o
  -5   4  16       60.86      -76.59     76.59 o
  -4   4  16      163.48      100.69     71.12 o
  -3   4  16     1837.31     1782.89    127.14 o
  -2   4  16       63.86       55.43     86.63 o
  -1   4  16      141.85       55.33     62.51 o
   0   4  16     1743.93     1729.92    143.67 o
   1   4  16      149.43      311.86     81.49 o
   2   4  16        6.10      228.48     92.86 o
   3   4  16      294.84       75.47     99.82 o
   4   4  16        0.45      270.79    109.54 o
  -8   5  16       47.17      169.72    117.50 o
  -7   5  16      850.07      853.15     94.44 o
  -6   5  16        4.00      -74.92     74.92 o
  -5   5  16       95.30       24.53    101.65 o
  -4   5  16     2417.00     2641.69    140.60 o
  -3   5  16       12.76       10.57     87.39 o
  -2   5  16        6.57       44.90     88.41 o
  -1   5  16      694.49      658.87     71.32 o
   0   5  16      550.26      466.33     85.85 o
   1   5  16        1.34      104.87     94.15 o
   2   5  16     1496.17     1243.38    173.10 o
   3   5  16       12.33       72.18    107.04 o
   4   5  16       13.64      121.66    174.04 o
  -8   6  16      166.86        5.84    107.62 o
  -7   6  16        3.39      -69.03     81.75 o
  -6   6  16       47.82      -98.52    142.20 o
  -5   6  16        3.56     -103.98    103.98 o
  -4   6  16       55.18      178.92     75.33 o
  -3   6  16       87.27      176.00     86.35 o
  -2   6  16       38.49       78.05     75.47 o
  -1   6  16       37.86      183.29     77.93 o
   0   6  16      235.11      185.56     70.17 o
   1   6  16      242.75      242.59    105.73 o
   2   6  16       16.53      217.81    116.25 o
   3   6  16        7.66      112.17     99.24 o
   4   6  16        9.31       69.54    109.71 o
  -7   7  16      763.66      847.03    200.90 o
  -6   7  16        1.92     -104.78    133.10 o
  -5   7  16      287.59      226.12     97.20 o
  -4   7  16      566.63      707.30     83.37 o
  -3   7  16      447.76      413.38     81.75 o
  -2   7  16      286.21      146.60    135.88 o
  -1   7  16     1710.71     2462.62    142.73 o
   0   7  16      168.56      147.72     80.57 o
   1   7  16       67.84     -116.29    116.29 o
   2   7  16      799.16      705.22    186.88 o
   3   7  16       20.93      126.69    101.06 o
  -6   8  16      250.27      157.08    168.65 o
  -5   8  16      869.11      981.96    109.86 o
  -4   8  16      146.63      103.59     78.86 o
  -3   8  16      749.64      695.40     89.99 o
  -2   8  16      277.72      274.47    146.53 o
  -1   8  16      162.61      -31.17     81.18 o
   0   8  16      813.69      656.75     89.43 o
   1   8  16        3.62     -115.06    115.06 o
   2   8  16      492.77      505.67    119.15 o
   3   8  16       31.01      -73.34    119.34 o
  -6   9  16       15.40       23.80    108.11 o
  -5   9  16     1908.07     1613.77    281.09 o
  -4   9  16        3.40      156.61    121.71 o
  -3   9  16      324.68      266.11    105.28 o
  -2   9  16      832.75      998.06    124.95 o
  -1   9  16       15.90       13.80    232.31 o
   0   9  16      193.82      483.53    114.62 o
   1   9  16      641.99      726.16    115.55 o
   2   9  16      123.39      -58.21    118.07 o
  -4  10  16        2.46       29.76    162.04 o
  -3  10  16      115.07      103.33    227.35 o
  -2  10  16       87.60       19.80    137.24 o
  -1  10  16       10.27     -115.68    115.68 o
   0  10  16       39.66     -125.26    129.80 o
  -7   1  17      907.52     1479.84    264.55 o
  -6   1  17       42.35       38.42     82.51 o
  -5   1  17       13.56      -10.15     78.48 o
  -4   1  17      814.20      962.56     85.60 o
  -3   1  17       95.18       54.54     66.13 o
  -2   1  17      393.09      465.83     86.06 o
  -1   1  17     1102.34      947.45     90.79 o
   0   1  17        9.48      154.37     89.69 o
   1   1  17       68.47      153.13    137.03 o
   2   1  17     1070.25     1379.19    170.16 o
   3   1  17       31.41      238.66    118.47 o
  -7   2  17      226.14      269.51    167.00 o
  -6   2  17      115.19       -4.59     96.70 o
  -5   2  17      861.85      900.37    119.10 o
  -4   2  17       27.82       57.93     79.18 o
  -3   2  17       98.96       35.68     67.57 o
  -2   2  17      890.02      874.19    121.32 o
  -1   2  17        4.11      -69.79     69.79 o
   0   2  17      827.33      979.88     94.03 o
   1   2  17      629.85      916.20    156.25 o
   2   2  17      422.11      596.67     93.63 o
   3   2  17       18.80      216.69    110.66 o
  -7   3  17        8.69      158.17    115.05 o
  -6   3  17      615.92      506.51     90.76 o
  -5   3  17       86.45       94.85     87.94 o
  -4   3  17       15.22      -12.23     80.58 o
  -3   3  17      909.57      800.44    147.35 o
  -2   3  17       89.19     -105.91    105.91 o
  -1   3  17      779.59      542.45     90.05 o
   0   3  17     1566.25     1826.00    148.35 o
   1   3  17        9.23      164.78     82.89 o
   2   3  17        1.28       76.93     91.43 o
   3   3  17      127.65      129.99     95.34 o
  -6   4  17       57.45      120.69    162.87 o
  -5   4  17       43.32       76.47     87.98 o
  -4   4  17      319.21      317.30     84.27 o
  -3   4  17     1353.42     1288.18    137.15 o
  -2   4  17      221.67      390.61    108.94 o
  -1   4  17       56.99       46.21     70.68 o
   0   4  17       37.06       59.01     76.94 o
   1   4  17      243.83      269.13     85.03 o
   2   4  17      173.42      304.88    141.71 o
  -6   5  17      419.08      479.55    306.72 o
  -5   5  17      252.56       86.51    106.63 o
  -4   5  17        5.15      158.84    111.95 o
  -3   5  17     1050.04     1493.72    167.76 o
  -2   5  17      248.58      330.65     88.18 o
  -1   5  17      390.54      616.37     93.93 o
   0   5  17      100.93       18.37     78.04 o
   1   5  17      314.05      296.50    111.69 o
   2   5  17       35.00       33.94    100.55 o
  -5   6  17       29.29     -107.47    162.04 o
  -4   6  17      609.75      616.12     92.83 o
  -3   6  17     1291.85     1489.48    228.84 o
  -2   6  17       27.74       90.43     85.90 o
  -1   6  17      998.59     1380.35    144.70 o
   0   6  17      671.30      773.20    123.79 o
   1   6  17        5.55       47.40     95.65 o
  -5   7  17      365.18      290.67    125.68 o
  -4   7  17       23.06       38.23    238.10 o
  -3   7  17      299.03      138.11    120.61 o
  -2   7  17      225.89      236.18     98.66 o
  -1   7  17       80.33      209.41    108.71 o
   0   7  17      138.24      476.45    113.45 o
   1   7  17       62.86      -20.54    146.76 o
  -3   8  17       19.55     -119.80    119.80 o
  -2   8  17      176.64       33.53    120.41 o
  -1   8  17      217.61      -25.51    120.90 o
  -4   0  18       52.49      381.95    160.39 o
  -3   0  18      530.25      487.24    121.53 o
  -2   0  18      724.07      835.12    127.42 o
  -1   0  18     4213.54     5377.07    498.52 o
   0   0  18       30.27       92.67    168.65 o
  -4   1  18        1.49       70.66     90.44 o
  -3   1  18      339.24      505.50    115.08 o
  -2   1  18        7.98      -19.39     80.48 o
  -1   1  18      310.92      197.55     81.90 o
   0   1  18       67.05       63.31    170.40 o
  -4   2  18      274.86      432.66     93.01 o
  -3   2  18       68.97       -7.97     92.82 o
  -2   2  18       15.75      -47.59    116.44 o
  -1   2  18      742.19      639.31    102.69 o
   0   2  18       51.28      -29.25    112.65 o
  -4   3  18      129.62      -14.88    176.92 o
  -3   3  18      191.51       10.58     95.74 o
  -2   3  18       45.37       98.69    302.58 o
  -1   3  18      110.89       47.88    105.24 o
  -2   4  18      584.07      516.55    102.77 o
 
